# Supplementary material for: {N-Methyl-N′-[1-(pyridin-2-yl)ethyl­idene]ethane-1,2-diamine-κ3 N,N′,N′′}­bis(thio­cyanato-κN)zinc(II)
Source: Acta Crystallogr Sect E Struct Rep Online. 2011 Jun 4;67(Pt 7):m829. doi: 10.1107/S1600536811019945 (PMC3151752; doi:10.1107/S1600536811019945)
Supplement: Supplementary file 1 [file e-67-0m829-sup1.cif]

##############################################################################
#                                                                            #
# This CIF contains the data in a paper accepted for publication in          #
# Acta Crystallographica Section E. It conforms to the requirements of       #
# Notes for Authors for Acta Crystallographica Section E, and has been       #
# peer reviewed under the auspices of the IUCr Commission on Journals.       #
#                                                                            #
# Full details of the Crystallographic Information File format               #
# are given in the paper "The Crystallographic Information File (CIF):       #
# a New Standard Archive File for Crystallography" by S. R. Hall, F. H.      #
# Allen and I. D. Brown [Acta Cryst. (1991), A47, 655-685].                  #
#                                                                            #
# The current version of the core CIF dictionary is obtainable from          #
# ftp://ftp.iucr.org/pub/cif_core.dic.                                       #
#                                                                            #
# Software is freely available for graphical display of the structure(s)     #
# in this CIF. For information consult the CIF software page                 #
# http://www.iucr.org/resources/cif/software.                                #
#                                                                            #
# This file may be used for bona fide research purposes within the           #
# scientific community so long as proper attribution is given to the journal # 
# article from which it was obtained.                                        #
#                                                                            #
##############################################################################
data_global
_audit_creation_method     'form.cif (version 2.0)'
_journal_data_validation_number     ?
_journal_date_recd_electronic     2011-05-24
_journal_date_accepted     2011-05-25
_journal_name_full     'Acta Crystallographica, Section E'
_journal_year     2011
_journal_volume     67
_journal_issue      7
_journal_page_first     m829
_journal_page_last     m829
_journal_paper_category     QM
_journal_coeditor_code     HB5892
_publ_contact_author_name     'Xian-Wen Li'
_publ_contact_author_address
;
Department of Chemistry and Chemical Engineering
Minjiang University
Fuzhou 350108
People's Republic of China
;
_publ_contact_author_email     xianwen_li@126.com
_publ_contact_author_fax     ?
_publ_contact_author_phone     ?
_publ_section_title
;\
{<i>N</i>-Methyl-<i>N</i>'-[1-(pyridin-2-yl)ethylidene]ethane-1,2-diamine-\
\k^3^<i>N</i>,<i>N</i>',<i>N</i>''}bis(thiocyanato-\k<i>N</i>)zinc(II)
;
loop_
    _publ_author_name
    _publ_author_address
    'Xian-Wen Li'
;
Department of Chemistry and Chemical Engineering
Minjiang University
Fuzhou 350108
People's Republic of China
;
data_I
_audit_creation_method     SHELXL-97
_chemical_name_systematic
;
{<i>N</i>-Methyl-<i>N</i>'-[1-(pyridin-2-yl)ethylidene]ethane-1,2-diamine-
\k^3^<i>N</i>,<i>N</i>',<i>N</i>''}bis(thiocyanato-\k<i>N</i>)zinc(II)
;
_chemical_name_common     ?
_chemical_formula_moiety     'C12 H15 N5 S2 Zn'
_chemical_formula_sum     'C12 H15 N5 S2 Zn'
_chemical_formula_iupac     '[Zn (N C S)2 (C10 H15 N3)]'
_chemical_formula_weight     358.78
_chemical_melting_point     ?
_symmetry_cell_setting     monoclinic
_symmetry_space_group_name_H-M     'P 21/n'
_symmetry_space_group_name_Hall     '-P 2yn'
loop_
    _symmetry_equiv_pos_as_xyz
    'x, y, z'
    '-x+1/2, y+1/2, -z+1/2'
    '-x, -y, -z'
    'x-1/2, -y-1/2, z-1/2'
_cell_length_a     7.6674(3)
_cell_length_b     14.8062(5)
_cell_length_c     14.3766(6)
_cell_angle_alpha     90.00
_cell_angle_beta     101.853(2)
_cell_angle_gamma     90.00
_cell_volume     1597.30(11)
_cell_formula_units_Z     4
_cell_measurement_reflns_used     2372
_cell_measurement_theta_min     2.6
_cell_measurement_theta_max     25.1
_cell_measurement_temperature     298(2)
_exptl_crystal_description     block
_exptl_crystal_colour     colorless
_exptl_crystal_size_max     0.20
_exptl_crystal_size_mid     0.20
_exptl_crystal_size_min     0.18
_exptl_crystal_density_diffrn     1.492
_exptl_crystal_density_meas     ?
_exptl_crystal_density_method     'not measured'
_exptl_crystal_F_000     736
_exptl_absorpt_coefficient_mu     1.795
_exptl_absorpt_correction_type     multi-scan
_exptl_absorpt_process_details     '(SADABS; Sheldrick, 2004)'
_exptl_absorpt_correction_T_min     0.715
_exptl_absorpt_correction_T_max     0.738
_exptl_special_details
;
;
_diffrn_ambient_temperature     298(2)
_diffrn_radiation_type     MoK\a
_diffrn_radiation_wavelength     0.71073
_diffrn_radiation_source     'fine-focus sealed tube'
_diffrn_radiation_monochromator     graphite
_diffrn_measurement_device_type     'Bruker APEXII CCD'
_diffrn_measurement_method     \w
_diffrn_detector_area_resol_mean     ?
_diffrn_reflns_number     9004
_diffrn_reflns_av_R_equivalents     0.0288
_diffrn_reflns_av_sigmaI/netI     0.0368
_diffrn_reflns_theta_min     2.00
_diffrn_reflns_theta_max     26.74
_diffrn_reflns_theta_full     26.74
_diffrn_measured_fraction_theta_max     0.986
_diffrn_measured_fraction_theta_full     0.986
_diffrn_reflns_limit_h_min     -9
_diffrn_reflns_limit_h_max     9
_diffrn_reflns_limit_k_min     -17
_diffrn_reflns_limit_k_max     18
_diffrn_reflns_limit_l_min     -18
_diffrn_reflns_limit_l_max     11
_diffrn_standards_number     0
_diffrn_standards_interval_count     .
_diffrn_standards_interval_time     .
_diffrn_standards_decay_%     ?
_refine_special_details
;
Refinement of <i>F</i>^2^ against ALL reflections. The weighted <i>R</i>-factor
<i>wR</i> and goodness of fit <i>S</i> are based on <i>F</i>^2^, conventional
<i>R</i>-factors <i>R</i> are based on <i>F</i>, with <i>F</i> set to zero for
negative <i>F</i>^2^. The threshold expression of <i>F</i>^2^ >
\s(<i>F</i>^2^) is used only for calculating <i>R</i>-factors(gt) <i>etc</i>.
and is not relevant to the choice of reflections for refinement.
<i>R</i>-factors based on <i>F</i>^2^ are statistically about twice as large
as those based on <i>F</i>, and <i>R</i>- factors based on ALL data will be
even larger.
;
_reflns_number_total     3352
_reflns_number_gt     2095
_reflns_threshold_expression     I>2\s(I)
_refine_ls_structure_factor_coef     Fsqd
_refine_ls_matrix_type     full
_refine_ls_R_factor_all     0.0823
_refine_ls_R_factor_gt     0.0402
_refine_ls_wR_factor_gt     0.0824
_refine_ls_wR_factor_ref     0.1049
_refine_ls_goodness_of_fit_ref     1.015
_refine_ls_restrained_S_all     1.032
_refine_ls_number_reflns     3352
_refine_ls_number_parameters     201
_refine_ls_number_restraints     12
_refine_ls_hydrogen_treatment     constr
_refine_ls_weighting_scheme     calc
_refine_ls_weighting_details
         'calc w=1/[\s^2^(Fo^2^)+(0.0323P)^2^+1.9520P] where P=(Fo^2^+2Fc^2^)/3'
_atom_sites_solution_hydrogens     geom
_atom_sites_solution_primary     direct
_atom_sites_solution_secondary     difmap
_refine_ls_shift/su_max     0.001
_refine_ls_shift/su_mean     0.000
_refine_diff_density_max     0.462
_refine_diff_density_min     -0.460
_refine_ls_extinction_method     none
_refine_ls_extinction_coef     ?
loop_
    _atom_type_symbol
    _atom_type_description
    _atom_type_scat_dispersion_real
    _atom_type_scat_dispersion_imag
    _atom_type_scat_source
    'C' 'C' 0.0033 0.0016
                         'International Tables Vol C Tables 4.2.6.8 and 6.1.1.4'
    'H' 'H' 0.0000 0.0000
                         'International Tables Vol C Tables 4.2.6.8 and 6.1.1.4'
    'N' 'N' 0.0061 0.0033
                         'International Tables Vol C Tables 4.2.6.8 and 6.1.1.4'
    'S' 'S' 0.1246 0.1234
                         'International Tables Vol C Tables 4.2.6.8 and 6.1.1.4'
    'Zn' 'Zn' 0.2839 1.4301
                         'International Tables Vol C Tables 4.2.6.8 and 6.1.1.4'
_computing_data_collection     'APEX2 (Bruker, 2004)'
_computing_cell_refinement     'SAINT (Bruker, 2004)'
_computing_data_reduction     'SAINT (Bruker, 2004)'
_computing_structure_solution     'SHELXS97 (Sheldrick, 2008)'
_computing_structure_refinement     'SHELXL97 (Sheldrick, 2008)'
_computing_molecular_graphics     'SHELXTL (Sheldrick, 2008)'
_computing_publication_material     'SHELXTL (Sheldrick, 2008)'
loop_
    _atom_site_type_symbol
    _atom_site_label
    _atom_site_fract_x
    _atom_site_fract_y
    _atom_site_fract_z
    _atom_site_U_iso_or_equiv
    _atom_site_adp_type
    _atom_site_calc_flag
    _atom_site_refinement_flags
    _atom_site_occupancy
    _atom_site_symmetry_multiplicity
    _atom_site_disorder_assembly
    _atom_site_disorder_group
    Zn Zn1 0.72087(6) -0.07353(3) 0.71636(3) 0.05504(17) Uani d . 1 1 . .
    S S1 1.28221(17) -0.15205(10) 0.89256(10) 0.0835(4) Uani d . 1 1 A .
    S S2 0.3366(2) -0.32564(11) 0.66375(10) 0.1063(6) Uani d . 1 1 A .
    N N1 0.7424(4) -0.0555(2) 0.5676(2) 0.0524(8) Uani d . 1 1 A .
    N N2 0.6777(4) 0.0641(2) 0.6890(2) 0.0559(8) Uani d . 1 1 A .
    N N4 0.9697(5) -0.1140(3) 0.7651(3) 0.0760(11) Uani d . 1 1 A .
    N N5 0.5583(5) -0.1782(2) 0.6923(2) 0.0684(10) Uani d . 1 1 A .
    C C1 0.7390(5) 0.0309(3) 0.5392(3) 0.0515(9) Uani d . 1 1 . .
    C C2 0.7683(5) 0.0539(3) 0.4504(3) 0.0628(11) Uani d . 1 1 A .
    H H2 0.7670 0.1142 0.4319 0.075 Uiso calc R 1 1 . .
    C C3 0.7993(6) -0.0131(4) 0.3901(3) 0.0708(13) Uani d . 1 1 . .
    H H3 0.8193 0.0015 0.3303 0.085 Uiso calc R 1 1 A .
    C C4 0.8009(6) -0.1007(4) 0.4174(3) 0.0706(13) Uani d . 1 1 A .
    H H4 0.8207 -0.1469 0.3770 0.085 Uiso calc R 1 1 . .
    C C5 0.7719(6) -0.1192(3) 0.5074(3) 0.0629(11) Uani d . 1 1 . .
    H H5 0.7731 -0.1792 0.5268 0.075 Uiso calc R 1 1 A .
    C C6 0.7014(5) 0.0970(3) 0.6107(3) 0.0577(10) Uani d . 1 1 A .
    C C7 0.6971(7) 0.1958(3) 0.5876(4) 0.0877(15) Uani d . 1 1 . .
    H H7A 0.6442 0.2284 0.6325 0.132 Uiso calc R 1 1 A .
    H H7B 0.6279 0.2052 0.5247 0.132 Uiso calc R 1 1 . .
    H H7C 0.8164 0.2172 0.5907 0.132 Uiso calc R 1 1 . .
    C C11 1.1008(6) -0.1300(3) 0.8180(3) 0.0573(10) Uani d . 1 1 . .
    C C12 0.4653(6) -0.2395(3) 0.6815(3) 0.0586(10) Uani d . 1 1 . .
    C C8 0.6362(7) 0.1164(3) 0.7662(3) 0.0810(14) Uani d PD 0.655(12) 1 A 1
    H H8A 0.5502 0.1631 0.7417 0.097 Uiso calc PR 0.655(12) 1 A 1
    H H8B 0.7431 0.1451 0.8016 0.097 Uiso calc PR 0.655(12) 1 A 1
    C C9 0.5577(12) 0.0508(5) 0.8318(5) 0.074(3) Uani d PD 0.655(12) 1 A 1
    H H9A 0.5582 0.0803 0.8921 0.089 Uiso calc PR 0.655(12) 1 A 1
    H H9B 0.4349 0.0371 0.8026 0.089 Uiso calc PR 0.655(12) 1 A 1
    C C10 0.7978(14) -0.0366(8) 0.9293(6) 0.089(3) Uani d PDU 0.655(12) 1 A 1
    H H10A 0.7586 -0.0160 0.9849 0.133 Uiso calc PR 0.655(12) 1 A 1
    H H10B 0.8964 -0.0004 0.9196 0.133 Uiso calc PR 0.655(12) 1 A 1
    H H10C 0.8346 -0.0986 0.9377 0.133 Uiso calc PR 0.655(12) 1 A 1
    N N3 0.6540(6) -0.0290(3) 0.8480(2) 0.0814(12) Uani d PD 0.655(12) 1 A 1
    H H3A 0.5729 -0.0703 0.8591 0.098 Uiso calc PR 0.655(12) 1 A 1
    C C8' 0.6362(7) 0.1164(3) 0.7662(3) 0.0810(14) Uani d PD 0.345(12) 1 A 2
    H H8'A 0.5082 0.1233 0.7582 0.097 Uiso calc PR 0.345(12) 1 A 2
    H H8'B 0.6893 0.1760 0.7673 0.097 Uiso calc PR 0.345(12) 1 A 2
    C C9' 0.709(2) 0.0678(7) 0.8562(7) 0.097(7) Uani d PD 0.345(12) 1 A 2
    H H9'A 0.6658 0.0959 0.9081 0.116 Uiso calc PR 0.345(12) 1 A 2
    H H9'B 0.8382 0.0719 0.8702 0.116 Uiso calc PR 0.345(12) 1 A 2
    C C10' 0.723(2) -0.0647(13) 0.9393(8) 0.066(5) Uani d PD 0.345(12) 1 A 2
    H H10D 0.6699 -0.0338 0.9854 0.099 Uiso calc PR 0.345(12) 1 A 2
    H H10E 0.8497 -0.0565 0.9546 0.099 Uiso calc PR 0.345(12) 1 A 2
    H H10F 0.6955 -0.1279 0.9400 0.099 Uiso calc PR 0.345(12) 1 A 2
    N N3' 0.6540(6) -0.0290(3) 0.8480(2) 0.0814(12) Uani d PD 0.345(12) 1 A 2
    H H3'A 0.5331 -0.0302 0.8394 0.098 Uiso calc PR 0.345(12) 1 A 2
loop_
    _atom_site_aniso_label
    _atom_site_aniso_U_11
    _atom_site_aniso_U_22
    _atom_site_aniso_U_33
    _atom_site_aniso_U_12
    _atom_site_aniso_U_13
    _atom_site_aniso_U_23
    Zn1 0.0644(3) 0.0492(3) 0.0518(3) 0.0000(2) 0.0128(2) 0.0037(2)
    S1 0.0678(8) 0.0948(10) 0.0845(9) 0.0061(7) 0.0077(6) -0.0070(7)
    S2 0.1434(14) 0.0975(11) 0.0869(9) -0.0621(10) 0.0447(9) -0.0190(8)
    N1 0.062(2) 0.0456(19) 0.0502(18) -0.0062(15) 0.0126(15) -0.0006(15)
    N2 0.061(2) 0.0461(18) 0.061(2) 0.0029(16) 0.0128(16) -0.0033(16)
    N4 0.074(3) 0.082(3) 0.073(3) 0.008(2) 0.018(2) 0.021(2)
    N5 0.082(3) 0.055(2) 0.069(2) -0.007(2) 0.017(2) 0.0074(18)
    C1 0.042(2) 0.057(2) 0.053(2) -0.0039(18) 0.0023(17) 0.0080(19)
    C2 0.055(3) 0.071(3) 0.059(3) -0.008(2) 0.003(2) 0.020(2)
    C3 0.064(3) 0.100(4) 0.048(2) -0.015(3) 0.010(2) 0.009(3)
    C4 0.068(3) 0.092(4) 0.054(3) -0.010(3) 0.018(2) -0.012(2)
    C5 0.072(3) 0.056(3) 0.064(3) -0.005(2) 0.022(2) -0.002(2)
    C6 0.054(2) 0.044(2) 0.070(3) -0.0030(18) 0.002(2) 0.004(2)
    C7 0.114(4) 0.048(3) 0.099(4) -0.001(3) 0.015(3) 0.008(3)
    C11 0.065(3) 0.051(2) 0.060(3) -0.005(2) 0.024(2) 0.003(2)
    C12 0.075(3) 0.059(3) 0.045(2) -0.002(2) 0.022(2) 0.007(2)
    C8 0.097(4) 0.060(3) 0.089(4) -0.004(3) 0.025(3) -0.019(3)
    C9 0.081(6) 0.080(6) 0.062(4) 0.033(4) 0.018(4) -0.005(4)
    C10 0.111(7) 0.092(7) 0.059(5) 0.030(5) 0.010(5) -0.003(4)
    N3 0.092(3) 0.097(3) 0.057(2) -0.012(3) 0.020(2) -0.009(2)
    C8' 0.097(4) 0.060(3) 0.089(4) -0.004(3) 0.025(3) -0.019(3)
    C9' 0.096(14) 0.151(18) 0.044(8) -0.025(12) 0.015(8) -0.013(9)
    C10' 0.090(12) 0.066(10) 0.046(7) 0.005(9) 0.025(8) 0.016(7)
    N3' 0.092(3) 0.097(3) 0.057(2) -0.012(3) 0.020(2) -0.009(2)
_geom_special_details
;
All e.s.d.'s (except the e.s.d. in the dihedral angle between two l.s. planes)
are estimated using the full covariance matrix. The cell e.s.d.'s are taken
into account individually in the estimation of e.s.d.'s in distances, angles
and torsion angles; correlations between e.s.d.'s in cell parameters are only
used when they are defined by crystal symmetry. An approximate (isotropic)
treatment of cell e.s.d.'s is used for estimating e.s.d.'s involving l.s.
planes.
;
loop_
    _geom_bond_atom_site_label_1
    _geom_bond_atom_site_label_2
    _geom_bond_site_symmetry_2
    _geom_bond_distance
    _geom_bond_publ_flag
    Zn1 N5 . 1.974(4) y
    Zn1 N4 . 1.986(4) y
    Zn1 N2 . 2.088(3) y
    Zn1 N3 . 2.163(4) y
    Zn1 N1 . 2.195(3) y
    S1 C11 . 1.605(5) ?
    S2 C12 . 1.601(5) ?
    N1 C5 . 1.330(5) ?
    N1 C1 . 1.342(5) ?
    N2 C6 . 1.273(5) ?
    N2 C8 . 1.441(5) ?
    N4 C11 . 1.154(5) ?
    N5 C12 . 1.145(5) ?
    C1 C2 . 1.383(5) ?
    C1 C6 . 1.490(6) ?
    C2 C3 . 1.371(6) ?
    C2 H2 . 0.9300 ?
    C3 C4 . 1.354(6) ?
    C3 H3 . 0.9300 ?
    C4 C5 . 1.385(6) ?
    C4 H4 . 0.9300 ?
    C5 H5 . 0.9300 ?
    C6 C7 . 1.499(6) ?
    C7 H7A . 0.9600 ?
    C7 H7B . 0.9600 ?
    C7 H7C . 0.9600 ?
    C8 C9 . 1.559(7) ?
    C8 H8A . 0.9700 ?
    C8 H8B . 0.9700 ?
    C9 N3 . 1.388(6) ?
    C9 H9A . 0.9700 ?
    C9 H9B . 0.9700 ?
    C10 N3 . 1.437(7) ?
    C10 H10A . 0.9600 ?
    C10 H10B . 0.9600 ?
    C10 H10C . 0.9600 ?
    N3 H3A . 0.9100 ?
    C9' H9'A . 0.9700 ?
    C9' H9'B . 0.9700 ?
    C10' H10D . 0.9600 ?
    C10' H10E . 0.9600 ?
    C10' H10F . 0.9600 ?
loop_
    _geom_angle_atom_site_label_1
    _geom_angle_atom_site_label_2
    _geom_angle_atom_site_label_3
    _geom_angle_site_symmetry_1
    _geom_angle_site_symmetry_3
    _geom_angle
    _geom_angle_publ_flag
    N5 Zn1 N4 . . 110.56(16) n
    N5 Zn1 N2 . . 131.51(14) n
    N4 Zn1 N2 . . 117.70(15) n
    N5 Zn1 N3 . . 97.92(16) n
    N4 Zn1 N3 . . 99.59(16) n
    N2 Zn1 N3 . . 79.09(15) n
    N5 Zn1 N1 . . 95.51(13) n
    N4 Zn1 N1 . . 96.97(14) n
    N2 Zn1 N1 . . 74.85(12) n
    N3 Zn1 N1 . . 153.44(15) n
    C5 N1 C1 . . 118.3(3) ?
    C5 N1 Zn1 . . 127.2(3) ?
    C1 N1 Zn1 . . 114.3(3) ?
    C6 N2 C8 . . 124.6(4) ?
    C6 N2 Zn1 . . 119.6(3) ?
    C8 N2 Zn1 . . 115.5(3) ?
    C11 N4 Zn1 . . 159.8(4) ?
    C12 N5 Zn1 . . 177.7(4) ?
    N1 C1 C2 . . 121.3(4) ?
    N1 C1 C6 . . 114.3(3) ?
    C2 C1 C6 . . 124.4(4) ?
    C3 C2 C1 . . 119.2(4) ?
    C3 C2 H2 . . 120.4 ?
    C1 C2 H2 . . 120.4 ?
    C4 C3 C2 . . 120.2(4) ?
    C4 C3 H3 . . 119.9 ?
    C2 C3 H3 . . 119.9 ?
    C3 C4 C5 . . 117.8(4) ?
    C3 C4 H4 . . 121.1 ?
    C5 C4 H4 . . 121.1 ?
    N1 C5 C4 . . 123.3(4) ?
    N1 C5 H5 . . 118.4 ?
    C4 C5 H5 . . 118.4 ?
    N2 C6 C1 . . 116.2(3) ?
    N2 C6 C7 . . 124.7(4) ?
    C1 C6 C7 . . 119.1(4) ?
    C6 C7 H7A . . 109.5 ?
    C6 C7 H7B . . 109.5 ?
    H7A C7 H7B . . 109.5 ?
    C6 C7 H7C . . 109.5 ?
    H7A C7 H7C . . 109.5 ?
    H7B C7 H7C . . 109.5 ?
    N4 C11 S1 . . 179.4(4) ?
    N5 C12 S2 . . 178.5(4) ?
    N2 C8 C9 . . 107.8(4) ?
    N2 C8 H8A . . 110.2 ?
    C9 C8 H8A . . 110.2 ?
    N2 C8 H8B . . 110.2 ?
    C9 C8 H8B . . 110.2 ?
    H8A C8 H8B . . 108.5 ?
    N3 C9 C8 . . 111.9(5) ?
    N3 C9 H9A . . 109.2 ?
    C8 C9 H9A . . 109.2 ?
    N3 C9 H9B . . 109.2 ?
    C8 C9 H9B . . 109.2 ?
    H9A C9 H9B . . 107.9 ?
    N3 C10 H10A . . 109.5 ?
    N3 C10 H10B . . 109.5 ?
    H10A C10 H10B . . 109.5 ?
    N3 C10 H10C . . 109.5 ?
    H10A C10 H10C . . 109.5 ?
    H10B C10 H10C . . 109.5 ?
    C9 N3 C10 . . 119.7(7) ?
    C9 N3 Zn1 . . 109.1(3) ?
    C10 N3 Zn1 . . 114.1(5) ?
    C9 N3 H3A . . 104.0 ?
    C10 N3 H3A . . 104.0 ?
    Zn1 N3 H3A . . 104.0 ?
    H9'A C9' H9'B . . 108.1 ?
    H10D C10' H10E . . 109.5 ?
    H10D C10' H10F . . 109.5 ?
    H10E C10' H10F . . 109.5 ?
loop_
    _geom_hbond_atom_site_label_D
    _geom_hbond_atom_site_label_H
    _geom_hbond_atom_site_label_A
    _geom_hbond_site_symmetry_A
    _geom_hbond_distance_DH
    _geom_hbond_distance_HA
    _geom_hbond_distance_DA
    _geom_hbond_angle_DHA
    N3 H3A S1 1_455 0.91 2.66 3.551(5) 165
