# Supplementary material for: {N-Methyl-N′-[1-(pyridin-2-yl)ethyl­idene]ethane-1,2-diamine-κ3 N,N′,N′′}­bis(thio­cyanato-κN)zinc(II)
Source: Acta Crystallogr Sect E Struct Rep Online. 2011 Jun 4;67(Pt 7):m829. doi: 10.1107/S1600536811019945 (PMC3151752; doi:10.1107/S1600536811019945)
Supplement: Supplementary file 2 [file e-67-0m829-Isup2.hkl]

# 
# h,k,l, Fc-squared, Fo-squared, sigma(Fo-squared) and status flag 
# 
data_I
_shelx_title ' P21n in P2(1)/n' 
_shelx_refln_list_code          4 
_shelx_F_calc_maximum      270.02 
_exptl_crystal_F_000       736.00 
_reflns_d_resolution_high  0.7899 
 
loop_ 
 _symmetry_equiv_pos_as_xyz 
 'x, y, z' 
 '-x+1/2, y+1/2, -z+1/2' 
 '-x, -y, -z' 
 'x-1/2, -y-1/2, z-1/2' 
 
_cell_length_a     7.6674 
_cell_length_b    14.8062 
_cell_length_c    14.3766 
_cell_angle_alpha  90.000 
_cell_angle_beta  101.853 
_cell_angle_gamma  90.000 
 
_shelx_F_squared_multiplier     1.000 
 
loop_ 
 _refln_index_h 
 _refln_index_k 
 _refln_index_l 
 _refln_F_squared_calc 
 _refln_F_squared_meas 
 _refln_F_squared_sigma 
 _refln_observed_status 
   2   0   0    72909.91    72449.91    738.99 o 
   4   0   0     8439.64     8406.58     74.88 o 
   6   0   0      374.41      331.10     25.36 o 
   8   0   0        0.65      -14.49     18.11 o 
   1   1   0     1290.45     1256.34     14.59 o 
   2   1   0     4626.78     4415.19     33.14 o 
   3   1   0     2839.16     2886.91     26.22 o 
   4   1   0     1010.94      934.38     15.38 o 
   5   1   0     1471.04     1428.37     29.45 o 
   6   1   0       76.21       67.66     12.30 o 
   7   1   0      469.54      462.30     23.57 o 
   8   1   0       11.67       -5.43     13.32 o 
   9   1   0       48.89       63.76     26.81 o 
   0   2   0    19133.23    18647.16    198.51 o 
   1   2   0     2965.27     2723.89     45.82 o 
   2   2   0    14134.06    14376.03    102.95 o 
   3   2   0      954.70      800.96     10.50 o 
   4   2   0     1648.98     1583.37     24.51 o 
   5   2   0      336.52      297.07     16.13 o 
   6   2   0      165.02      161.80     18.84 o 
   7   2   0        0.44      -19.50     14.49 o 
   8   2   0        8.50      -10.14     16.66 o 
   9   2   0        5.24       -8.58     15.57 o 
   1   3   0      367.96      385.23      7.22 o 
   2   3   0        3.43        6.86      3.15 o 
   3   3   0      191.05      202.43      6.17 o 
   4   3   0      330.19      305.21     14.47 o 
   5   3   0       57.78       74.66     11.01 o 
   6   3   0      214.41      262.87     25.00 o 
   7   3   0       72.22       72.82     15.11 o 
   8   3   0      111.29      119.04     21.73 o 
   9   3   0        1.91       -0.63     16.13 o 
   0   4   0    10451.77    11121.06    128.24 o 
   1   4   0     8115.32     7440.63    112.37 o 
   2   4   0     1570.96     1536.10     15.78 o 
   3   4   0     6937.40     6795.60     50.30 o 
   4   4   0      112.48      106.43      7.99 o 
   5   4   0     1029.93     1024.25     26.11 o 
   6   4   0       31.53       20.43     11.52 o 
   7   4   0       89.83       61.53     15.11 o 
   8   4   0        0.44        1.74     15.11 o 
   9   4   0        0.10       -8.15     16.37 o 
   1   5   0      103.17      143.54      8.20 o 
   2   5   0     1537.62     1409.27     18.49 o 
   3   5   0     2957.10     3205.60     28.13 o 
   4   5   0     3019.73     2984.76     49.62 o 
   5   5   0      708.16      738.63     48.90 o 
   6   5   0      445.77      447.38     26.08 o 
   7   5   0      102.45       83.07     42.38 o 
   8   5   0      164.62      166.29     21.50 o 
   9   5   0       13.16      -12.32     23.91 o 
   0   6   0     2211.76     2230.09     26.63 o 
   1   6   0     2443.78     2469.21     49.32 o 
   2   6   0     2006.97     2128.51     38.10 o 
   3   6   0      362.67      374.54      8.91 o 
   4   6   0     1678.55     1702.84     25.01 o 
   5   6   0        1.27       -5.40      8.95 o 
   6   6   0       95.94      116.48     16.08 o 
   7   6   0        8.56        5.45     13.80 o 
   8   6   0        0.24       -0.86     16.13 o 
   1   7   0     1550.96     1634.96     26.07 o 
   2   7   0        4.59        4.09      3.59 o 
   3   7   0     1223.58     1315.42     18.98 o 
   4   7   0      340.31      272.16     12.80 o 
   5   7   0      382.98      380.42     19.68 o 
   6   7   0        3.79       -4.04     11.52 o 
   7   7   0      138.00      107.58     17.62 o 
   8   7   0        4.92      -19.62     15.05 o 
   0   8   0     5727.55     5528.72     55.14 o 
   1   8   0      825.44      744.46     14.05 o 
   2   8   0     5184.74     5113.85     55.93 o 
   3   8   0     2028.74     1867.10     29.73 o 
   4   8   0      835.72      803.66     19.62 o 
   5   8   0      735.71      782.40     26.58 o 
   6   8   0       58.01       49.51     24.63 o 
   7   8   0       60.32       47.82     20.29 o 
   8   8   0        0.40      -13.47     17.16 o 
   1   9   0      227.97      231.52     13.74 o 
   2   9   0       76.18       66.72     10.76 o 
   3   9   0       41.23       49.28      8.50 o 
   4   9   0       83.68       86.79     10.88 o 
   5   9   0      366.63      364.97     20.99 o 
   6   9   0      327.49      402.64     23.93 o 
   7   9   0      208.07      179.28     51.08 o 
   8   9   0       58.40       54.10     20.74 o 
   0  10   0      548.48      441.36     15.27 o 
   1  10   0     2880.70     2797.96     90.56 o 
   2  10   0      134.17      112.88     13.06 o 
   3  10   0      459.52      410.88     19.45 o 
   4  10   0       57.82       50.22     10.44 o 
   5  10   0      189.59      250.39     19.90 o 
   6  10   0       51.32       26.39     15.57 o 
   7  10   0       28.35       15.73     28.26 o 
   1  11   0        0.31       -9.21      6.14 o 
   2  11   0       38.10       55.68     11.75 o 
   3  11   0        4.75       -9.42     14.13 o 
   4  11   0      291.73      306.36     16.99 o 
   5  11   0        6.31       -5.11     13.29 o 
   6  11   0      256.83      268.47     28.62 o 
   7  11   0       17.20       12.13     17.67 o 
   0  12   0      570.33      597.71     32.60 o 
   1  12   0       76.61       84.85     10.22 o 
   2  12   0      344.00      359.48     25.00 o 
   3  12   0      283.79      310.79     21.01 o 
   4  12   0       71.98       80.52     13.13 o 
   5  12   0       45.53       27.53     15.88 o 
   6  12   0        0.43      -11.24     25.72 o 
   7  12   0       46.07      112.30     31.15 o 
   1  13   0       44.34       44.57     13.29 o 
   2  13   0       71.38       82.08     11.62 o 
   3  13   0      149.30      166.47     43.11 o 
   4  13   0       98.34       83.38     13.89 o 
   5  13   0      348.02      405.40     27.92 o 
   6  13   0       12.85       -4.68     17.67 o 
   0  14   0      188.97      197.79     26.81 o 
   1  14   0       11.39       -6.16     11.78 o 
   2  14   0      497.70      511.73     19.24 o 
   3  14   0       67.41       83.68     17.42 o 
   4  14   0      111.03      146.84     17.01 o 
   5  14   0       51.64       23.40     16.88 o 
   6  14   0       41.16       63.03     29.70 o 
   1  15   0        4.47      -18.82     12.54 o 
   2  15   0       32.89       21.53     15.05 o 
   3  15   0      143.55      113.13     19.49 o 
   4  15   0       42.50       27.70     14.08 o 
   5  15   0       45.82       30.10     14.34 o 
   0  16   0      214.20      186.92     31.88 o 
   1  16   0       85.12       76.71     18.44 o 
   2  16   0       40.98       37.71     33.33 o 
   3  16   0       83.00       86.58     23.55 o 
   4  16   0       13.66        5.70     11.28 o 
   1  17   0        1.25        0.68     16.37 o 
   2  17   0       47.59       38.46     18.47 o 
   3  17   0       13.33        3.07     16.88 o 
   0  18   0        4.11        3.62     24.63 o 
   1  18   0      193.12      209.07     25.60 o 
  -9   0   1        0.53       -5.07     20.29 o 
  -7   0   1       16.29        2.90     15.21 o 
  -5   0   1      532.10      556.96     16.18 o 
  -3   0   1     1699.77     1546.08     32.60 o 
  -1   0   1    19986.26    20616.35    220.25 o 
   1   0   1     9204.52     9134.49    102.15 o 
   3   0   1     2204.89     2120.98     27.75 o 
   5   0   1     1224.38     1117.18     38.40 o 
   7   0   1       28.82       22.46     18.11 o 
   9   0   1        7.57       -9.42     24.63 o 
  -9   1   1       22.88       28.66     16.13 o 
  -8   1   1       95.62       84.03     16.64 o 
  -7   1   1       63.84       55.39     21.01 o 
  -6   1   1      199.81      199.05     16.66 o 
  -5   1   1      100.27      109.39      8.88 o 
  -4   1   1      433.89      399.10     14.88 o 
  -3   1   1       48.87       74.18      9.46 o 
  -2   1   1     1579.24     1593.81     25.25 o 
  -1   1   1      105.62       90.27      3.59 o 
   0   1   1     4450.58     4646.94     55.79 o 
   1   1   1     1477.09     1479.89     13.51 o 
   2   1   1    33886.23    34847.60    178.03 o 
   3   1   1     2331.47     2127.68     22.97 o 
   4   1   1     8570.04     8726.42    114.11 o 
   5   1   1     1590.55     1501.17     31.25 o 
   6   1   1     1097.30     1003.46     28.69 o 
   7   1   1      281.84      295.08     21.26 o 
   8   1   1      171.37      174.24     20.49 o 
   9   1   1        8.05        6.31     18.47 o 
  -9   2   1       14.28        2.70     15.62 o 
  -8   2   1       56.13       44.25     19.20 o 
  -7   2   1       17.25       -0.55     11.52 o 
  -6   2   1     1115.54     1049.35     28.43 o 
  -5   2   1      271.55      230.07     13.22 o 
  -4   2   1     4503.49     4127.20     50.31 o 
  -3   2   1     1485.90     1480.95     17.68 o 
  -2   2   1     1531.57     1344.43     16.62 o 
  -1   2   1     8136.46     8456.55     55.20 o 
   0   2   1     6288.22     6102.43     60.13 o 
   1   2   1    23539.83    24525.03    148.04 o 
   2   2   1      790.42      744.62     10.98 o 
   3   2   1     2031.71     1928.98     21.74 o 
   4   2   1     2958.98     2941.63     31.54 o 
   5   2   1       96.40       90.79     12.78 o 
   6   2   1      248.66      282.41     22.46 o 
   7   2   1       10.01        8.49     12.54 o 
   8   2   1        0.06       -9.89     14.59 o 
   9   2   1        1.92      -23.16     16.13 o 
  -9   3   1       88.75       78.76     21.37 o 
  -8   3   1        3.96      -11.15     13.29 o 
  -7   3   1      302.04      318.90     22.10 o 
  -6   3   1       93.60      103.84     37.31 o 
  -5   3   1      320.67      276.68     11.30 o 
  -4   3   1        0.17        0.84      4.81 o 
  -3   3   1      691.77      627.45     12.02 o 
  -2   3   1     4882.87     5186.25     48.23 o 
  -1   3   1     7432.76     7577.43     51.84 o 
   0   3   1     2032.04     2142.70     18.96 o 
   1   3   1       51.46       71.21      5.43 o 
   2   3   1      691.85      658.87     11.10 o 
   3   3   1     3010.09     3014.48     24.00 o 
   4   3   1     1086.94     1041.27     14.06 o 
   5   3   1     1300.80     1382.69     30.48 o 
   6   3   1      525.98      506.59     21.77 o 
   7   3   1      306.57      366.36     22.76 o 
   8   3   1       58.69       54.80     17.67 o 
   9   3   1       51.15       62.91     18.69 o 
  -9   4   1        1.91        2.54     16.91 o 
  -8   4   1       37.89       54.43     16.88 o 
  -7   4   1      124.73      127.60     16.91 o 
  -6   4   1       45.88       36.53     11.52 o 
  -5   4   1        3.76        3.26      6.54 o 
  -4   4   1      418.78      386.72     13.53 o 
  -3   4   1        3.18       11.43      4.45 o 
  -2   4   1     4982.38     4783.93     49.25 o 
  -1   4   1       28.23       46.79      5.74 o 
   0   4   1     6976.27     6647.73     40.38 o 
   1   4   1        1.31        6.70      3.80 o 
   2   4   1    10841.64    10576.57     55.27 o 
   3   4   1       81.39       84.85      5.20 o 
   4   4   1     1548.82     1462.31     31.37 o 
   5   4   1      549.06      524.28     14.90 o 
   6   4   1       67.81       63.57     13.06 o 
   7   4   1        0.68      -15.21     12.30 o 
   8   4   1       16.51       16.30     16.37 o 
  -9   5   1       26.44       -5.41     27.53 o 
  -8   5   1      130.23      134.38     20.65 o 
  -7   5   1       77.15       52.88     15.34 o 
  -6   5   1      175.61      196.35     17.16 o 
  -5   5   1      385.44      410.77     14.68 o 
  -4   5   1      230.00      271.59     11.07 o 
  -3   5   1      254.23      303.47     10.91 o 
  -2   5   1      565.95      574.53     13.15 o 
  -1   5   1     2387.13     2334.88     24.09 o 
   0   5   1      792.08      688.88     10.98 o 
   1   5   1     1285.50     1447.82     26.02 o 
   2   5   1     1853.81     1844.09     22.34 o 
   3   5   1      302.23      296.88      7.95 o 
   4   5   1      918.04      949.55     14.54 o 
   5   5   1        4.47       11.95      9.73 o 
   6   5   1       89.41      106.50     21.01 o 
   7   5   1       22.91       13.67     13.57 o 
   8   5   1       72.71       75.50     18.44 o 
  -9   6   1        0.72       -6.52     25.36 o 
  -8   6   1       24.78       15.36     16.37 o 
  -7   6   1      121.21      139.36     18.18 o 
  -6   6   1       69.14       57.38     20.65 o 
  -5   6   1      655.00      592.40     17.01 o 
  -4   6   1       25.64       15.27      6.82 o 
  -3   6   1     5421.36     5220.45     58.77 o 
  -2   6   1      479.31      501.37     12.24 o 
  -1   6   1    15240.53    15602.59    238.44 o 
   0   6   1       71.95       65.85      8.21 o 
   1   6   1    14825.84    15368.85    301.05 o 
   2   6   1      399.40      476.89     12.25 o 
   3   6   1     3058.48     3162.44     27.69 o 
   4   6   1       22.22       38.01      5.68 o 
   5   6   1       11.32        1.66      8.95 o 
   6   6   1        1.93       16.62     19.20 o 
   7   6   1       13.45      -12.32     13.32 o 
   8   6   1        0.20      -19.80     15.78 o 
  -8   7   1      123.56      141.61     25.00 o 
  -7   7   1        0.03      -17.67     11.78 o 
  -6   7   1      804.92      797.45     27.65 o 
  -5   7   1       35.63       48.87      9.74 o 
  -4   7   1     1036.15      995.13     26.05 o 
  -3   7   1      770.38      882.38     15.48 o 
  -2   7   1      130.35      160.67     11.65 o 
  -1   7   1     3702.07     3881.34     29.80 o 
   0   7   1     3209.30     3373.71     31.96 o 
   1   7   1        1.08        0.72      4.04 o 
   2   7   1     3244.79     3451.74     51.86 o 
   3   7   1       49.87       45.13      5.26 o 
   4   7   1     2835.47     2943.37     45.83 o 
   5   7   1       28.12       11.40     13.40 o 
   6   7   1     1196.60     1312.36     35.58 o 
   7   7   1       10.87       13.77     14.86 o 
   8   7   1      153.00      180.52     23.04 o 
  -8   8   1        0.05      -10.98     16.13 o 
  -7   8   1       68.50       89.69     17.91 o 
  -6   8   1       27.15       18.41     13.40 o 
  -5   8   1     1454.07     1364.13     26.25 o 
  -4   8   1        3.09       -1.12      7.24 o 
  -3   8   1     3090.05     3048.28     33.25 o 
  -2   8   1      110.50      178.15     10.44 o 
  -1   8   1     5435.02     5470.35     40.36 o 
   0   8   1      269.57      207.49      8.87 o 
   1   8   1     3233.41     3270.08     59.35 o 
   2   8   1      270.54      215.56      9.30 o 
   3   8   1       75.55       69.04     10.12 o 
   4   8   1      302.70      256.15     17.42 o 
   5   8   1       62.75       43.11     12.81 o 
   6   8   1       76.39       84.15     16.13 o 
   7   8   1        0.91      -14.85     14.34 o 
   8   8   1       15.03       -0.52     17.16 o 
  -8   9   1        8.71       -9.21     15.94 o 
  -7   9   1       41.64       47.44     25.36 o 
  -6   9   1       34.82       23.60     19.56 o 
  -5   9   1       48.30       43.03     11.12 o 
  -4   9   1       17.27        9.15      9.10 o 
  -3   9   1      249.36      214.85     14.61 o 
  -2   9   1      833.42      822.93     39.12 o 
  -1   9   1      203.01      170.22      8.38 o 
   0   9   1      173.98      164.68      9.04 o 
   1   9   1        8.27       21.38      5.79 o 
   2   9   1      223.77      259.37     15.37 o 
   3   9   1       86.55       85.02     10.31 o 
   4   9   1       73.19       69.40     11.82 o 
   5   9   1      198.24      168.44     17.67 o 
   6   9   1      178.03      165.38     19.47 o 
   7   9   1      145.37      186.19     22.52 o 
  -8  10   1       22.10       15.94     25.36 o 
  -7  10   1       22.38       -8.58     15.86 o 
  -6  10   1      322.78      323.77     23.82 o 
  -5  10   1       38.67       44.61     11.57 o 
  -4  10   1     1263.33     1321.38     23.16 o 
  -3  10   1       10.82       -1.21     10.51 o 
  -2  10   1     2656.19     2722.62     81.51 o 
  -1  10   1       14.67       23.21     18.11 o 
   0  10   1      862.70      841.08     26.75 o 
   1  10   1        0.73        0.12      5.64 o 
   2  10   1      491.31      494.25     19.96 o 
   3  10   1      177.56      179.21     12.80 o 
   4  10   1      437.86      423.56     17.82 o 
   5  10   1       43.54       61.36     14.34 o 
   6  10   1       68.12       62.86     17.40 o 
   7  10   1        8.62      -21.76     34.41 o 
  -7  11   1       38.22       14.89     17.11 o 
  -6  11   1      127.13      127.47     19.68 o 
  -5  11   1       50.17       59.97     15.47 o 
  -4  11   1      205.83      212.92     15.05 o 
  -3  11   1        0.67       -0.79     16.66 o 
  -2  11   1      144.23      166.70     11.86 o 
  -1  11   1       15.86        8.49      6.80 o 
   0  11   1       33.59       21.40      6.85 o 
   1  11   1     1362.32     1349.70     32.02 o 
   2  11   1      156.81      142.68     14.59 o 
   3  11   1      829.95      862.72     27.65 o 
   4  11   1      151.70      140.51     13.61 o 
   5  11   1      445.85      429.56     24.33 o 
   6  11   1       96.48       86.79     18.42 o 
   7  11   1      100.27       59.07     19.21 o 
  -7  12   1        7.85        5.47     18.10 o 
  -6  12   1       99.27       92.16     19.47 o 
  -5  12   1      135.43      146.57     19.68 o 
  -4  12   1      692.58      669.80     22.02 o 
  -3  12   1      353.81      391.84     28.62 o 
  -2  12   1     1679.10     1609.72     55.30 o 
  -1  12   1      369.68      390.22     18.85 o 
   0  12   1     1214.52     1221.45     31.50 o 
   1  12   1      108.31      119.52     14.83 o 
   2  12   1      830.44      851.93     30.79 o 
   3  12   1      176.61      191.33     18.42 o 
   4  12   1       63.99       67.63     12.50 o 
   5  12   1       57.61       79.32     30.07 o 
   6  12   1        3.04       -9.15     15.78 o 
  -6  13   1       64.11       88.34     23.55 o 
  -5  13   1       10.45       -0.12     15.57 o 
  -4  13   1      118.74      143.30     17.80 o 
  -3  13   1       24.66       13.66     13.34 o 
  -2  13   1       84.23      104.95     12.32 o 
  -1  13   1      374.86      301.69     30.84 o 
   0  13   1       20.89        8.59     13.04 o 
   1  13   1        7.23        3.62     11.27 o 
   2  13   1        3.08        8.99     12.03 o 
   3  13   1        0.48        1.45     12.30 o 
   4  13   1       43.75       30.03     16.49 o 
   5  13   1       17.13       16.33     15.57 o 
   6  13   1       10.77        4.09     19.92 o 
  -6  14   1        5.41       -4.70     23.91 o 
  -5  14   1        4.38       -7.30     13.08 o 
  -4  14   1       30.51       60.51     14.33 o 
  -3  14   1      324.23      380.93     21.99 o 
  -2  14   1       50.61       71.34     12.14 o 
  -1  14   1      446.41      496.20     25.04 o 
   0  14   1       29.24        8.88     14.49 o 
   1  14   1      593.48      618.28     26.35 o 
   2  14   1        3.02        4.76     12.54 o 
   3  14   1      357.20      421.35     26.35 o 
   4  14   1        8.64      -13.84     11.55 o 
   5  14   1       24.44        4.14     17.16 o 
  -5  15   1       21.97       16.93     14.19 o 
  -4  15   1       33.98       29.04     11.62 o 
  -3  15   1        7.19       10.22     16.58 o 
  -2  15   1        0.61      -18.11     14.13 o 
  -1  15   1        0.07       -4.77     13.40 o 
   0  15   1       26.42       37.43     15.34 o 
   1  15   1       69.97       43.70     15.57 o 
   2  15   1      102.76       92.61     18.18 o 
   3  15   1      101.69      118.75     19.96 o 
   4  15   1       36.66       34.69     14.19 o 
   5  15   1       10.35        7.10     18.14 o 
  -5  16   1       10.91       38.70     18.14 o 
  -4  16   1       11.95        0.03     11.49 o 
  -3  16   1       33.96       46.67     21.37 o 
  -2  16   1      192.53      177.35     21.77 o 
  -1  16   1      139.89      151.01     20.74 o 
   0  16   1      245.19      201.85     23.55 o 
   1  16   1       66.05       53.73     17.67 o 
   2  16   1      270.79      248.00     23.78 o 
   3  16   1        9.07       -0.16     16.30 o 
   4  16   1        4.52       -3.29     12.95 o 
  -4  17   1        0.00       -7.49     15.99 o 
  -3  17   1       11.74        2.84     16.13 o 
  -2  17   1        7.91       22.12     16.30 o 
  -1  17   1        0.08      -23.27     17.03 o 
   0  17   1        7.81      -12.43     15.11 o 
   1  17   1       13.33       -3.18     15.86 o 
   2  17   1       28.94       11.59     16.08 o 
   3  17   1       14.78       -9.09     17.11 o 
  -2  18   1       26.59       -5.80     23.18 o 
  -1  18   1       19.94       35.64     18.93 o 
   0  18   1      128.35      112.60     31.52 o 
   1  18   1       11.13        0.43     17.67 o 
  -8   0   2      196.27      239.08     29.70 o 
  -6   0   2     1552.35     1695.33     48.54 o 
  -4   0   2     3634.62     3480.49     60.13 o 
  -2   0   2      376.98      431.08     13.04 o 
   0   0   2    14964.22    16089.68    187.65 o 
   2   0   2     2925.19     3178.86     52.16 o 
   4   0   2     2968.52     3134.38     40.53 o 
   6   0   2     1626.62     1565.64     49.99 o 
   8   0   2      333.47      278.93     33.33 o 
  -9   1   2       31.20       36.11     18.84 o 
  -8   1   2       91.82       97.74     16.88 o 
  -7   1   2      127.13      123.77     15.86 o 
  -6   1   2      226.92      254.30     16.91 o 
  -5   1   2      297.21      302.40     13.08 o 
  -4   1   2      503.24      501.26     12.49 o 
  -3   1   2      214.50      232.96      7.33 o 
  -2   1   2     2108.04     2068.58     25.13 o 
  -1   1   2      954.91     1150.15      9.17 o 
   0   1   2       66.89       46.45      2.90 o 
   1   1   2     7122.96     7391.12     57.10 o 
   2   1   2      941.04      967.98     11.37 o 
   3   1   2     7754.07     8054.78     51.42 o 
   4   1   2      169.47      154.62      9.06 o 
   5   1   2     1950.62     1998.30     36.63 o 
   6   1   2      154.43      160.58     31.15 o 
   7   1   2      419.50      429.14     39.49 o 
   8   1   2      112.75      122.48     19.47 o 
  -9   2   2        0.68        7.46     17.75 o 
  -8   2   2        2.49        3.53     14.08 o 
  -7   2   2        3.94        3.37     11.01 o 
  -6   2   2      149.38      155.82     14.86 o 
  -5   2   2      170.23      206.47     19.46 o 
  -4   2   2     1090.99     1120.84     17.74 o 
  -3   2   2       13.41       22.83      4.61 o 
  -2   2   2     2112.07     2257.44     20.77 o 
  -1   2   2     3515.21     3441.94     22.34 o 
   0   2   2       25.66       31.10      2.06 o 
   1   2   2     2561.41     2459.94     16.12 o 
   2   2   2       14.63        9.35      3.03 o 
   3   2   2     5014.25     4829.16     35.35 o 
   4   2   2      403.04      456.97     13.11 o 
   5   2   2     1333.88     1263.03     22.48 o 
   6   2   2      151.16      144.25     20.29 o 
   7   2   2        2.37        2.94     16.30 o 
   8   2   2       29.56       39.37     25.00 o 
  -9   3   2        1.93      -16.66     14.83 o 
  -8   3   2       76.77      105.58     18.18 o 
  -7   3   2        2.30       -6.96     11.01 o 
  -6   3   2      133.24      175.38     15.37 o 
  -5   3   2       64.91       52.65      7.93 o 
  -4   3   2      473.27      398.80     11.25 o 
  -3   3   2     1090.57     1061.32     28.84 o 
  -2   3   2        4.70        9.60      2.54 o 
  -1   3   2    19370.61    19611.61    104.13 o 
   0   3   2      687.42      699.27     10.56 o 
   1   3   2     8072.98     8454.91     92.30 o 
   2   3   2     1113.44     1024.83     12.14 o 
   3   3   2      223.17      220.41      8.53 o 
   4   3   2     2347.00     2316.40     45.47 o 
   5   3   2      123.51      123.69      9.79 o 
   6   3   2     1182.91     1161.79     31.24 o 
   7   3   2       26.42       13.28     13.06 o 
   8   3   2      288.04      323.68     43.11 o 
  -9   4   2       38.74       24.68     18.84 o 
  -8   4   2       28.87       36.43     15.62 o 
  -7   4   2      458.12      432.17     23.18 o 
  -6   4   2      505.27      516.26     21.26 o 
  -5   4   2     2735.88     2538.49     31.45 o 
  -4   4   2      219.86      205.25      9.55 o 
  -3   4   2     8583.07     8082.80     60.76 o 
  -2   4   2       90.54       79.04      6.80 o 
  -1   4   2     2610.33     2395.01     19.53 o 
   0   4   2     2935.14     3090.85     22.89 o 
   1   4   2      315.44      279.43      7.03 o 
   2   4   2        6.46        1.43      2.94 o 
   3   4   2      183.52      245.23      9.27 o 
   4   4   2      143.42      151.97     16.35 o 
   5   4   2        1.79       -1.92      6.46 o 
   6   4   2      131.77      128.96     16.13 o 
   7   4   2        3.32        6.73     13.00 o 
   8   4   2        0.04      -13.47     15.11 o 
  -9   5   2       48.31       62.06     19.21 o 
  -8   5   2        8.71        5.76     14.08 o 
  -7   5   2       98.73       93.00     15.86 o 
  -6   5   2      118.23      110.58     14.59 o 
  -5   5   2      435.57      439.46     14.42 o 
  -4   5   2      333.29      327.44     11.96 o 
  -3   5   2     1593.84     1575.35     18.36 o 
  -2   5   2      273.07      255.71      8.50 o 
  -1   5   2      108.66      124.14      5.21 o 
   0   5   2     1392.61     1289.05     13.91 o 
   1   5   2       23.80        9.90      3.50 o 
   2   5   2     1763.87     1558.62     16.88 o 
   3   5   2     3290.21     3278.53     32.83 o 
   4   5   2     3274.49     3205.58     37.30 o 
   5   5   2      634.93      675.22     17.05 o 
   6   5   2      494.48      496.69     23.05 o 
   7   5   2      118.12      125.99     17.62 o 
   8   5   2       40.60       18.92     17.16 o 
  -9   6   2        3.25       -8.46     35.86 o 
  -8   6   2        0.66       -6.24     15.11 o 
  -7   6   2      210.63      220.10     41.66 o 
  -6   6   2       37.29       34.78     11.75 o 
  -5   6   2      137.28      149.42     11.55 o 
  -4   6   2     3475.67     3323.73     36.63 o 
  -3   6   2      139.32      138.72      7.42 o 
  -2   6   2     5018.06     5094.99     44.28 o 
  -1   6   2     2085.91     2085.89     20.22 o 
   0   6   2     3576.07     3566.86     28.24 o 
   1   6   2     2543.29     2762.01     27.77 o 
   2   6   2      887.81      912.81     15.01 o 
   3   6   2      896.68      988.43     14.94 o 
   4   6   2      139.30      168.38     10.10 o 
   5   6   2        0.05        1.89      9.57 o 
   6   6   2       62.85       42.27     14.03 o 
   7   6   2        0.44      -17.57     13.29 o 
   8   6   2        0.15      -22.44     14.96 o 
  -8   7   2        0.71        1.88     15.05 o 
  -7   7   2      303.33      318.47     23.27 o 
  -6   7   2        1.55       -5.53     10.49 o 
  -5   7   2      479.52      446.02     16.01 o 
  -4   7   2       88.81       90.35      9.47 o 
  -3   7   2       14.72       13.11      5.96 o 
  -2   7   2       57.21       72.38      7.33 o 
  -1   7   2        0.72       -0.06      3.60 o 
   0   7   2      146.88      162.03      7.87 o 
   1   7   2     2144.71     2348.38     35.28 o 
   2   7   2       15.91       48.51      5.96 o 
   3   7   2     2300.88     2328.33     24.59 o 
   4   7   2      341.06      379.78     18.44 o 
   5   7   2      456.99      483.61     22.03 o 
   6   7   2        1.36       -0.89     12.03 o 
   7   7   2      110.53      137.18     20.19 o 
   8   7   2       19.12       23.06     33.69 o 
  -8   8   2        0.22      -34.71     34.41 o 
  -7   8   2       10.97       19.56     14.86 o 
  -6   8   2       45.94       35.81     13.57 o 
  -5   8   2      281.74      357.04     15.74 o 
  -4   8   2      240.96      231.71     11.04 o 
  -3   8   2     1327.28     1378.44     20.37 o 
  -2   8   2     3117.47     3109.46     29.83 o 
  -1   8   2      607.73      473.75      8.65 o 
   0   8   2     1793.80     1666.55     22.46 o 
   1   8   2        3.70        1.45      4.64 o 
   2   8   2     1461.96     1500.47     21.85 o 
   3   8   2        6.46       16.85      6.87 o 
   4   8   2      372.97      391.02     18.96 o 
   5   8   2        2.40        1.56     11.52 o 
   6   8   2        0.19       -4.60     16.66 o 
   7   8   2       10.59       -1.32     15.34 o 
   8   8   2       27.74       18.99     17.62 o 
  -8   9   2       19.17       20.69     17.16 o 
  -7   9   2       70.25       42.38     16.39 o 
  -6   9   2       60.26       36.53     14.85 o 
  -5   9   2       54.36       59.71     13.76 o 
  -4   9   2        0.65       -6.82      6.68 o 
  -3   9   2      226.10      280.30     13.52 o 
  -2   9   2      391.85      468.30     12.65 o 
  -1   9   2      915.68      998.92     24.21 o 
   0   9   2     1574.40     1543.72     22.81 o 
   1   9   2     2278.25     2453.74     29.84 o 
   2   9   2     1617.71     1674.58     23.94 o 
   3   9   2      136.20      154.52     11.43 o 
   4   9   2      287.90      336.32     19.98 o 
   5   9   2      105.56      108.35     16.13 o 
   6   9   2      240.25      237.00     22.28 o 
   7   9   2       26.27       13.73     16.13 o 
  -8  10   2        0.56      -23.16     17.67 o 
  -7  10   2       61.20       47.45     17.42 o 
  -6  10   2        0.41      -13.04     12.81 o 
  -5  10   2      163.63      186.47     15.95 o 
  -4  10   2        5.48       -7.76      7.17 o 
  -3  10   2      298.11      327.31     14.89 o 
  -2  10   2       82.91      112.55     10.56 o 
  -1  10   2     2067.45     1849.78     26.90 o 
   0  10   2        4.56       -7.81      7.72 o 
   1  10   2     3085.17     3040.41     41.91 o 
   2  10   2        5.22       -2.13      8.15 o 
   3  10   2      679.66      627.76     18.96 o 
   4  10   2      167.73      188.92     14.33 o 
   5  10   2       58.62       26.87     16.30 o 
   6  10   2       31.03       22.28     16.13 o 
   7  10   2        4.00       11.92     16.81 o 
  -7  11   2       81.99       98.15     20.49 o 
  -6  11   2       74.05       79.41     18.05 o 
  -5  11   2        0.32      -15.42     10.28 o 
  -4  11   2       46.45       51.83     10.88 o 
  -3  11   2        0.17       -2.72      7.21 o 
  -2  11   2       31.85       20.59      8.09 o 
  -1  11   2       78.21       86.32      9.48 o 
   0  11   2      864.07      807.05     19.63 o 
   1  11   2      158.51      173.80     16.30 o 
   2  11   2      163.70      171.17     15.57 o 
   3  11   2        4.98        8.63      8.70 o 
   4  11   2       96.93       86.18     12.82 o 
   5  11   2        0.64       -0.36     13.06 o 
   6  11   2      101.20       86.40     19.45 o 
   7  11   2        0.12      -22.58     15.05 o 
  -7  12   2       20.62        2.75     17.84 o 
  -6  12   2      118.85      104.11     30.43 o 
  -5  12   2       52.36       56.38     24.63 o 
  -4  12   2      345.77      357.97     18.82 o 
  -3  12   2      375.33      378.60     16.95 o 
  -2  12   2      942.30      938.40     39.32 o 
  -1  12   2      225.02      273.07     18.60 o 
   0  12   2     1031.54     1041.41     23.15 o 
   1  12   2      142.33      197.07     17.42 o 
   2  12   2      586.66      620.19     24.84 o 
   3  12   2      111.97      143.42     17.16 o 
   4  12   2      141.70      150.94     25.04 o 
   5  12   2        0.96       -3.28     15.11 o 
   6  12   2        1.31        4.38     16.13 o 
  -6  13   2       24.71       -2.26     16.60 o 
  -5  13   2      118.53      155.68     22.86 o 
  -4  13   2       42.65       55.28     10.73 o 
  -3  13   2        1.18      -14.46      9.67 o 
  -2  13   2       58.31       66.15     17.54 o 
  -1  13   2       75.54       78.96     10.90 o 
   0  13   2        0.03       -0.83     10.93 o 
   1  13   2      346.77      402.22     22.79 o 
   2  13   2      104.14      114.51     16.30 o 
   3  13   2      218.23      215.15     20.23 o 
   4  13   2      101.76       88.19     19.85 o 
   5  13   2      165.83      151.98     21.73 o 
   6  13   2       12.74       -1.34     16.50 o 
  -6  14   2       93.80      111.31     26.08 o 
  -5  14   2       25.84       13.52     11.24 o 
  -4  14   2      466.81      471.99     18.80 o 
  -3  14   2        6.54        8.23     15.43 o 
  -2  14   2     1009.29     1002.75     26.46 o 
  -1  14   2       95.45      100.75     16.70 o 
   0  14   2      408.04      421.02     39.49 o 
   1  14   2      186.17      198.93     26.44 o 
   2  14   2      305.84      322.80     23.55 o 
   3  14   2       18.22        9.87     14.03 o 
   4  14   2        4.00       -9.11     11.97 o 
   5  14   2        9.12       -1.45     29.34 o 
  -5  15   2       24.84        3.38     12.14 o 
  -4  15   2       89.24       70.65     13.07 o 
  -3  15   2       29.71       26.93     12.47 o 
  -2  15   2       72.60       37.38     12.32 o 
  -1  15   2       35.66       11.19     14.43 o 
   0  15   2       50.16       22.75     15.27 o 
   1  15   2       78.88       64.49     16.60 o 
   2  15   2       13.41       30.25     16.30 o 
   3  15   2      154.64      175.69     22.25 o 
   4  15   2       22.43       22.21     19.36 o 
   5  15   2       76.29       82.82     20.74 o 
  -5  16   2       54.71       51.54     15.39 o 
  -4  16   2        1.28      -10.26     10.94 o 
  -3  16   2      300.98      363.88     21.27 o 
  -2  16   2       21.24        9.76     16.08 o 
  -1  16   2      206.94      250.75     24.23 o 
   0  16   2      129.76      132.29     21.73 o 
   1  16   2      223.17      214.98     23.04 o 
   2  16   2       26.51       17.12     17.39 o 
   3  16   2       35.18       28.20     17.67 o 
   4  16   2       10.78       -6.46     13.58 o 
  -4  17   2        1.21       12.61     13.21 o 
  -3  17   2        9.90        2.59     17.39 o 
  -2  17   2        0.02      -19.29     16.01 o 
  -1  17   2        7.45       -0.51     15.99 o 
   0  17   2       20.84        2.12     16.13 o 
   1  17   2        4.53       24.78     22.82 o 
   2  17   2      126.66       93.62     29.34 o 
   3  17   2        0.24       -3.08     16.37 o 
  -2  18   2       43.37        2.17     23.18 o 
  -1  18   2       83.60       59.84     20.19 o 
   0  18   2       10.93       16.85     17.02 o 
   1  18   2       12.49      -13.04     23.18 o 
  -9   0   3        1.15      -16.66     21.01 o 
  -7   0   3       95.85       65.93     18.84 o 
  -5   0   3     2557.55     2430.69     52.16 o 
  -3   0   3     7349.36     7161.67     90.56 o 
  -1   0   3    28772.92    31525.86    314.43 o 
   1   0   3     1554.08     1444.73     19.20 o 
   3   0   3      395.02      376.53     12.78 o 
   5   0   3       16.14        7.38      8.15 o 
   7   0   3       79.30       32.60     19.56 o 
  -9   1   3        4.79       -3.73     15.11 o 
  -8   1   3      211.79      258.27     20.74 o 
  -7   1   3       24.70        5.36     11.01 o 
  -6   1   3      183.25      213.86     12.38 o 
  -5   1   3      287.79      254.10     11.25 o 
  -4   1   3        6.08       28.90     17.40 o 
  -3   1   3      110.74      120.50     11.22 o 
  -2   1   3        8.76       15.37      3.52 o 
  -1   1   3      145.88      141.14      5.84 o 
   0   1   3     1113.18     1272.14      9.12 o 
   1   1   3       30.80       26.30      2.61 o 
   2   1   3     1295.38     1169.72     13.40 o 
   3   1   3      141.84      171.26      6.88 o 
   4   1   3     1073.49     1027.73     16.04 o 
   5   1   3      307.47      313.75     13.29 o 
   6   1   3       50.90       58.72     12.54 o 
   7   1   3       83.11       79.90     15.11 o 
   8   1   3        4.86      -11.22     13.06 o 
  -9   2   3        4.56       -1.78     15.05 o 
  -8   2   3       15.13        6.26     13.57 o 
  -7   2   3       24.63        3.62     11.27 o 
  -6   2   3      520.51      521.73     16.06 o 
  -5   2   3      178.11      209.35     10.82 o 
  -4   2   3     2012.52     2004.15     24.24 o 
  -3   2   3      610.37      660.34     11.70 o 
  -2   2   3     1579.10     1505.84     13.79 o 
  -1   2   3      515.98      561.18      8.60 o 
   0   2   3     2167.54     2235.11     18.98 o 
   1   2   3     5496.81     5545.27     30.75 o 
   2   2   3      824.80      877.93     17.36 o 
   3   2   3      124.23      140.43      7.11 o 
   4   2   3       14.79        9.01      4.91 o 
   5   2   3       34.48       30.77      7.66 o 
   6   2   3      272.72      304.20     19.21 o 
   7   2   3       61.11       66.32     16.30 o 
   8   2   3       72.92       75.01     18.36 o 
  -9   3   3       48.18       62.31     17.42 o 
  -8   3   3       25.23       23.08     14.59 o 
  -7   3   3      113.43      144.86     16.66 o 
  -6   3   3        0.04       -0.84      7.33 o 
  -5   3   3       19.57       34.15      7.09 o 
  -4   3   3        1.54       -0.17      4.56 o 
  -3   3   3       72.11       88.78      5.83 o 
  -2   3   3     4463.09     4571.87     31.21 o 
  -1   3   3     7513.94     7583.54     45.14 o 
   0   3   3     3194.32     3507.99     22.46 o 
   1   3   3     1297.31     1263.97     13.57 o 
   2   3   3     1008.59     1143.23     13.71 o 
   3   3   3     2468.24     2298.39     22.64 o 
   4   3   3       63.69       61.72     10.96 o 
   5   3   3     1469.59     1423.02     24.47 o 
   6   3   3       63.94       59.64     10.98 o 
   7   3   3      321.40      289.80     22.52 o 
   8   3   3       32.67       30.71     16.50 o 
  -9   4   3       18.78       -2.99     16.13 o 
  -8   4   3       59.65       60.86     16.39 o 
  -7   4   3        9.91        5.06     11.52 o 
  -6   4   3      357.45      361.91     15.79 o 
  -5   4   3      250.49      255.57     11.76 o 
  -4   4   3      753.78      729.65     15.32 o 
  -3   4   3     2295.69     2278.37     25.08 o 
  -2   4   3      300.68      257.84      5.86 o 
  -1   4   3     8900.24     9187.83     57.72 o 
   0   4   3     2061.35     1947.70     20.48 o 
   1   4   3     1333.17     1361.89     12.54 o 
   2   4   3     6022.15     5832.78     35.89 o 
   3   4   3       14.52       12.21      5.15 o 
   4   4   3     1242.46     1182.93     20.66 o 
   5   4   3      107.79      158.02     11.19 o 
   6   4   3        0.24       -3.87      8.43 o 
   7   4   3        2.33       -1.83     13.51 o 
   8   4   3       33.14       25.91     21.01 o 
  -9   5   3       54.87       31.90     17.73 o 
  -8   5   3       47.37       43.74     23.91 o 
  -7   5   3      145.99      167.99     17.67 o 
  -6   5   3      117.82       93.87     11.01 o 
  -5   5   3      461.16      445.43     14.60 o 
  -4   5   3      212.64      217.91     10.57 o 
  -3   5   3       22.43       43.70      6.03 o 
  -2   5   3     1259.84     1240.61     15.08 o 
  -1   5   3       90.73       92.92      4.97 o 
   0   5   3     1124.90     1082.81     17.57 o 
   1   5   3     2805.23     2685.95     27.65 o 
   2   5   3     4036.49     3936.87     41.31 o 
   3   5   3     2978.57     2734.54     30.30 o 
   4   5   3      832.33      797.78     19.44 o 
   5   5   3     1044.40     1009.93     21.11 o 
   6   5   3       11.50       10.25     12.48 o 
   7   5   3      362.30      403.44     25.87 o 
   8   5   3       24.10       35.70     30.07 o 
  -9   6   3       45.50       36.75     19.17 o 
  -8   6   3       13.68        6.75     14.23 o 
  -7   6   3      287.63      347.71     22.54 o 
  -6   6   3       41.06       25.09      9.30 o 
  -5   6   3     1233.70     1164.67     28.42 o 
  -4   6   3        3.25       18.46      6.77 o 
  -3   6   3     1378.36     1323.35     19.33 o 
  -2   6   3      568.18      502.03     10.48 o 
  -1   6   3     1052.12     1012.98     14.43 o 
   0   6   3      332.78      335.70     12.23 o 
   1   6   3      732.77      742.49     14.01 o 
   2   6   3      545.17      518.17     10.83 o 
   3   6   3       26.76       47.60      6.68 o 
   4   6   3       90.38      116.85     10.98 o 
   5   6   3      356.64      374.82     20.47 o 
   6   6   3        1.13       -9.03     12.26 o 
   7   6   3       67.50       61.76     17.62 o 
   8   6   3        4.39       -3.27     14.95 o 
  -8   7   3        5.06      -21.89     14.59 o 
  -7   7   3       11.78       11.22     14.08 o 
  -6   7   3       22.87       18.09      9.72 o 
  -5   7   3      795.98      813.52     20.05 o 
  -4   7   3        0.36        3.52      6.77 o 
  -3   7   3      119.33      132.29      7.98 o 
  -2   7   3     1387.26     1394.98     18.14 o 
  -1   7   3      445.26      461.28     10.44 o 
   0   7   3     5161.67     5332.24     39.87 o 
   1   7   3       25.35       25.73      5.22 o 
   2   7   3     1699.53     1698.65     23.13 o 
   3   7   3        2.44        3.95      5.02 o 
   4   7   3      398.77      396.62     13.95 o 
   5   7   3      232.72      224.27     18.18 o 
   6   7   3      109.61      143.58     18.14 o 
   7   7   3        1.06       -9.11     14.54 o 
   8   7   3        8.36      -18.63     16.08 o 
  -8   8   3        2.65      -21.52     14.34 o 
  -7   8   3       85.71       81.80     17.11 o 
  -6   8   3       41.89       22.61     15.67 o 
  -5   8   3      996.96      970.13     22.42 o 
  -4   8   3     1039.49     1107.95     19.17 o 
  -3   8   3     2689.84     2562.08     27.83 o 
  -2   8   3     1690.08     1710.91     21.39 o 
  -1   8   3      885.31      853.09     14.52 o 
   0   8   3     3965.17     3911.20     50.19 o 
   1   8   3      182.14      191.82      9.70 o 
   2   8   3     1998.79     1944.10     32.85 o 
   3   8   3      160.39      181.26     12.03 o 
   4   8   3      252.50      280.61     19.20 o 
   5   8   3       81.73       84.65     15.05 o 
   6   8   3        3.71      -11.85     13.00 o 
   7   8   3        6.85      -27.71     18.47 o 
  -8   9   3       19.68      -11.92     15.78 o 
  -7   9   3       88.81       93.74     23.18 o 
  -6   9   3      147.41      118.37     14.05 o 
  -5   9   3      101.44      140.33     14.06 o 
  -4   9   3       44.98       20.64      7.68 o 
  -3   9   3      425.04      370.86     12.51 o 
  -2   9   3      130.20      111.75      9.57 o 
  -1   9   3       36.97       26.91      5.94 o 
   0   9   3        9.23       31.48      6.71 o 
   1   9   3      549.02      581.18     23.26 o 
   2   9   3      311.15      326.69     12.68 o 
   3   9   3      584.46      601.57     18.12 o 
   4   9   3      351.34      377.17     26.08 o 
   5   9   3      485.13      521.62     24.84 o 
   6   9   3      249.71      253.76     23.27 o 
   7   9   3      112.74      152.32     21.73 o 
  -8  10   3        6.20       -9.43     16.88 o 
  -7  10   3       32.56       35.50     16.91 o 
  -6  10   3      110.96      131.31     21.56 o 
  -5  10   3       36.28       18.53     10.17 o 
  -4  10   3      426.20      447.67     14.87 o 
  -3  10   3       87.98       87.36      9.08 o 
  -2  10   3     3083.50     3015.67     56.26 o 
  -1  10   3      185.19      246.19     10.95 o 
   0  10   3     1022.49      994.75     25.95 o 
   1  10   3       56.32       73.79      8.74 o 
   2  10   3        5.58       -5.07      8.71 o 
   3  10   3       84.39       92.52     11.12 o 
   4  10   3        0.20       -6.08     11.75 o 
   5  10   3       32.59        7.57     13.22 o 
   6  10   3        7.80        6.35     15.05 o 
   7  10   3        8.41       -5.54     15.78 o 
  -7  11   3        2.27        7.61     22.46 o 
  -6  11   3       72.85       48.78     13.63 o 
  -5  11   3       41.24       29.82     11.54 o 
  -4  11   3      156.16      140.11     10.29 o 
  -3  11   3      375.71      387.64     14.23 o 
  -2  11   3      113.70      104.54      9.51 o 
  -1  11   3      119.22      126.71     12.14 o 
   0  11   3      312.73      273.33     13.59 o 
   1  11   3      874.69      792.13     19.19 o 
   2  11   3       27.17       24.32     11.24 o 
   3  11   3      639.79      654.22     20.62 o 
   4  11   3       14.64        2.34     10.25 o 
   5  11   3      251.93      266.38     25.00 o 
   6  11   3       63.49       97.61     19.72 o 
  -7  12   3       19.40        4.41     17.11 o 
  -6  12   3        8.15      -18.56     12.38 o 
  -5  12   3      301.89      347.78     17.29 o 
  -4  12   3        4.69        2.71      7.92 o 
  -3  12   3      869.58      860.57     19.86 o 
  -2  12   3       14.59        8.51      8.94 o 
  -1  12   3     1490.53     1456.96     27.50 o 
   0  12   3       53.79       39.96      9.26 o 
   1  12   3      265.65      277.40     20.65 o 
   2  12   3        1.83        2.61     11.75 o 
   3  12   3      114.39      119.32     13.66 o 
   4  12   3       34.99       27.76     11.86 o 
   5  12   3        3.33      -19.79     14.75 o 
   6  12   3        0.91       -0.36     15.88 o 
  -6  13   3      100.16       81.57     15.47 o 
  -5  13   3       22.34        3.41      9.50 o 
  -4  13   3        3.92        0.68      9.18 o 
  -3  13   3        8.70       -1.30      9.74 o 
  -2  13   3       66.28       58.91     11.18 o 
  -1  13   3      124.10      113.19     11.90 o 
   0  13   3      701.73      698.26     26.64 o 
   1  13   3       45.54       29.62     13.29 o 
   2  13   3      734.10      764.16     28.43 o 
   3  13   3        0.42      -11.61     10.28 o 
   4  13   3      598.45      568.08     26.14 o 
   5  13   3        0.12      -25.00     16.66 o 
   6  13   3      141.35      178.95     34.78 o 
  -6  14   3        1.57      -19.34     12.89 o 
  -5  14   3       98.06       72.40     13.07 o 
  -4  14   3       33.48       28.45     10.77 o 
  -3  14   3      608.92      581.57     21.54 o 
  -2  14   3      122.94      124.16     13.72 o 
  -1  14   3      475.91      424.25     17.85 o 
   0  14   3       60.21       39.14     15.05 o 
   1  14   3      539.98      511.65     37.31 o 
   2  14   3        8.16        1.45     13.80 o 
   3  14   3      153.30      119.55     15.57 o 
   4  14   3        3.09       -9.86     12.09 o 
   5  14   3       10.88       15.05     17.75 o 
  -5  15   3        0.03      -16.47     10.98 o 
  -4  15   3       25.02       23.64     11.50 o 
  -3  15   3       87.87       78.40     14.54 o 
  -2  15   3       31.88       17.44     11.38 o 
  -1  15   3      101.36      100.88     18.10 o 
   0  15   3      116.92      107.26     18.36 o 
   1  15   3      220.38      200.41     21.52 o 
   2  15   3      264.42      280.95     24.33 o 
   3  15   3      186.84      246.53     26.81 o 
   4  15   3       64.66       38.18     14.75 o 
  -5  16   3       34.07       22.24     14.59 o 
  -4  16   3       93.45       97.15     13.98 o 
  -3  16   3       50.67       39.08     13.71 o 
  -2  16   3      161.59      174.50     22.78 o 
  -1  16   3      108.78       96.32     18.65 o 
   0  16   3      185.88      233.24     23.72 o 
   1  16   3        1.73      -11.97     15.05 o 
   2  16   3      216.13      218.89     55.06 o 
   3  16   3        5.91        7.60     21.01 o 
   4  16   3        5.98        8.78     17.02 o 
  -4  17   3        0.01      -13.04     22.46 o 
  -3  17   3        1.64        9.11     17.75 o 
  -2  17   3       23.45       17.94     17.01 o 
  -1  17   3       37.46       40.13     18.42 o 
   0  17   3        0.04      -23.01     15.47 o 
   1  17   3       93.21      133.07     21.93 o 
   2  17   3        1.32       25.03     17.73 o 
   3  17   3       41.54       66.26     19.68 o 
  -2  18   3       50.58       28.98     24.63 o 
  -1  18   3        1.96       -4.35     22.46 o 
   0  18   3       63.98       47.82     26.08 o 
   1  18   3        2.54      -29.34     19.56 o 
  -8   0   4      140.18      179.68     26.08 o 
  -6   0   4      808.62      886.75     23.78 o 
  -4   0   4      736.51      738.99     24.63 o 
  -2   0   4     4259.80     4624.67     88.03 o 
   0   0   4      421.17      487.15      8.31 o 
   2   0   4      714.03      665.38     14.86 o 
   4   0   4      570.07      526.15     17.84 o 
   6   0   4       24.47       -5.07     14.49 o 
   8   0   4       22.34       20.29     21.73 o 
  -9   1   4       64.69       40.57     23.18 o 
  -8   1   4      153.56      165.57     17.93 o 
  -7   1   4       66.19       72.83     16.66 o 
  -6   1   4      432.59      447.36     30.65 o 
  -5   1   4       31.91       80.07     22.80 o 
  -4   1   4      417.68      425.14     23.60 o 
  -3   1   4        3.85       27.74      9.37 o 
  -2   1   4       56.74       46.49      3.04 o 
  -1   1   4     6730.82     6880.02     40.57 o 
   0   1   4    13180.76    12948.28     57.12 o 
   1   1   4     4497.71     4408.67     45.28 o 
   2   1   4     3862.31     3636.63     28.16 o 
   3   1   4     2127.03     2074.88     29.80 o 
   4   1   4     2215.29     2058.59     25.31 o 
   5   1   4      125.12      121.02      9.62 o 
   6   1   4      283.95      270.19     14.67 o 
   7   1   4       13.87       17.74     13.57 o 
   8   1   4       22.28       24.37     17.11 o 
  -9   2   4       52.29       36.54     16.30 o 
  -8   2   4       30.79       42.60     15.11 o 
  -7   2   4      589.94      586.84     34.05 o 
  -6   2   4      418.38      414.22     15.02 o 
  -5   2   4     3095.06     3040.64     34.15 o 
  -4   2   4     2505.96     2478.69     26.09 o 
  -3   2   4     3243.05     3083.83     21.48 o 
  -2   2   4     3566.38     3683.16     22.65 o 
  -1   2   4    11787.43    11831.18     83.69 o 
   0   2   4     1843.97     1891.45     13.59 o 
   1   2   4     1898.32     1926.16     15.26 o 
   2   2   4      584.15      564.45     10.05 o 
   3   2   4     2122.81     2114.13     22.34 o 
   4   2   4       18.95       25.30      6.20 o 
   5   2   4      156.04      171.75     12.23 o 
   6   2   4        0.32       -6.25      8.46 o 
   7   2   4      179.02      211.53     20.99 o 
   8   2   4        2.88      -14.91     14.62 o 
  -9   3   4       57.23       47.86     23.91 o 
  -8   3   4      166.61      203.54     19.96 o 
  -7   3   4      277.87      345.54     20.23 o 
  -6   3   4      155.79      208.33     12.66 o 
  -5   3   4      285.62      305.16     12.53 o 
  -4   3   4      100.74      133.92      7.74 o 
  -3   3   4     1102.64     1066.92     11.32 o 
  -2   3   4     2276.11     2262.04     16.70 o 
  -1   3   4        5.10       18.91      7.27 o 
   0   3   4      664.82      618.32      7.59 o 
   1   3   4       11.20       15.49      2.35 o 
   2   3   4     4112.22     3990.81     34.93 o 
   3   3   4     1232.43     1230.75     32.26 o 
   4   3   4     2322.08     2232.75     33.99 o 
   5   3   4      592.65      578.05     17.02 o 
   6   3   4      623.96      612.03     19.36 o 
   7   3   4       95.96      100.02     18.84 o 
   8   3   4       71.81       93.67     19.48 o 
  -9   4   4       35.89       30.79     17.42 o 
  -8   4   4        0.09       -4.35     13.00 o 
  -7   4   4      112.84      121.33     16.66 o 
  -6   4   4      123.73      130.33     11.54 o 
  -5   4   4      713.40      744.73     18.11 o 
  -4   4   4        2.98        0.25      3.76 o 
  -3   4   4     1551.09     1494.52     17.07 o 
  -2   4   4      369.13      408.37     19.34 o 
  -1   4   4      998.35      962.73     20.08 o 
   0   4   4      673.01      709.23      8.84 o 
   1   4   4      954.01     1032.67     11.32 o 
   2   4   4       49.23       87.21      5.75 o 
   3   4   4        4.84        8.93      4.64 o 
   4   4   4        1.00       -8.92      5.95 o 
   5   4   4       53.42       76.43      9.78 o 
   6   4   4      101.45       90.39     11.50 o 
   7   4   4       68.20       43.07     16.66 o 
   8   4   4        1.27      -13.09     16.01 o 
  -9   5   4        6.62       13.89     16.37 o 
  -8   5   4        7.94        6.80     20.65 o 
  -7   5   4        9.37        9.06     12.30 o 
  -6   5   4        3.41        4.61      8.34 o 
  -5   5   4      157.55      182.59     11.43 o 
  -4   5   4      527.88      529.83     20.20 o 
  -3   5   4      607.76      630.65     11.73 o 
  -2   5   4        6.89       11.53      3.66 o 
  -1   5   4     2766.39     2840.60     24.11 o 
   0   5   4       28.19       20.82      3.20 o 
   1   5   4     1371.54     1266.90     14.37 o 
   2   5   4        9.74       13.26      3.59 o 
   3   5   4     1479.76     1369.77     25.55 o 
   4   5   4      269.13      291.97     13.00 o 
   5   5   4       95.01      122.31     20.29 o 
   6   5   4      167.09      199.65     18.87 o 
   7   5   4       32.47       37.52     17.11 o 
   8   5   4        5.51       19.48     17.73 o 
  -9   6   4        3.38        2.54     17.42 o 
  -8   6   4       95.91       88.03     18.18 o 
  -7   6   4       65.29       76.54     15.37 o 
  -6   6   4      317.52      312.93     15.33 o 
  -5   6   4        0.82        5.85      7.72 o 
  -4   6   4     4764.08     4557.05     44.81 o 
  -3   6   4      419.87      442.14      9.57 o 
  -2   6   4     8665.17     8182.88     69.74 o 
  -1   6   4      403.80      449.23     13.19 o 
   0   6   4     5898.11     5784.14     41.29 o 
   1   6   4      194.92      268.71     15.06 o 
   2   6   4      429.98      445.05     10.80 o 
   3   6   4        0.58        4.88      6.71 o 
   4   6   4      238.78      240.36     15.33 o 
   5   6   4       43.62       42.10      9.36 o 
   6   6   4       30.77       30.82     14.43 o 
   7   6   4       10.45        0.28     15.78 o 
   8   6   4       19.68       10.52     17.92 o 
  -9   7   4       48.63        9.42     26.08 o 
  -8   7   4        0.00      -20.40     22.10 o 
  -7   7   4      185.31      232.69     20.47 o 
  -6   7   4        2.53       -2.28     11.98 o 
  -5   7   4       96.96       86.69     10.51 o 
  -4   7   4       49.52       48.73      7.37 o 
  -3   7   4     1130.13     1149.51     15.44 o 
  -2   7   4      384.68      423.19     10.82 o 
  -1   7   4     2347.49     2362.03     30.74 o 
   0   7   4      332.87      275.36      8.85 o 
   1   7   4     2952.03     2887.79     27.31 o 
   2   7   4       40.61       34.66      5.53 o 
   3   7   4     3367.63     3427.01     37.88 o 
   4   7   4        5.53       10.65      7.35 o 
   5   7   4      893.48      979.90     33.69 o 
   6   7   4        8.33      -13.35     12.88 o 
   7   7   4      115.97      137.87     21.35 o 
  -8   8   4       27.30       24.29     23.55 o 
  -7   8   4        1.88        6.30     13.57 o 
  -6   8   4      304.12      315.90     16.71 o 
  -5   8   4       34.35       28.27      9.60 o 
  -4   8   4      445.74      446.18     11.83 o 
  -3   8   4      594.39      621.29     14.25 o 
  -2   8   4     2239.58     2303.24     26.75 o 
  -1   8   4     1369.11     1441.25     19.18 o 
   0   8   4      236.59      248.48      9.47 o 
   1   8   4      142.24      212.30     10.70 o 
   2   8   4       39.16       50.68      7.66 o 
   3   8   4       49.61       38.69      6.84 o 
   4   8   4       48.54       44.22     12.48 o 
   5   8   4       19.69       30.14     13.40 o 
   6   8   4        8.44      -14.14     13.80 o 
   7   8   4        0.09      -22.71     15.14 o 
  -8   9   4       33.64       29.69     17.40 o 
  -7   9   4       32.94       10.24     14.83 o 
  -6   9   4       18.99        8.86     10.77 o 
  -5   9   4       92.57       83.00      9.94 o 
  -4   9   4       60.28       62.30      7.59 o 
  -3   9   4        3.48       -5.83      6.29 o 
  -2   9   4      211.16      230.33     10.72 o 
  -1   9   4      389.03      337.90     11.15 o 
   0   9   4     1454.57     1505.00     20.96 o 
   1   9   4     1109.87     1112.75     20.81 o 
   2   9   4     1751.45     1758.63     45.02 o 
   3   9   4       39.46       37.18      9.06 o 
   4   9   4      386.52      402.23     21.50 o 
   5   9   4       20.67       26.50     14.49 o 
   6   9   4       99.99      105.85     19.90 o 
   7   9   4        2.08      -24.02     16.01 o 
  -8  10   4        7.84       -9.90     16.81 o 
  -7  10   4      212.08      193.94     21.73 o 
  -6  10   4        1.22       -5.37     12.37 o 
  -5  10   4      428.70      455.73     15.91 o 
  -4  10   4      122.75      148.76     10.67 o 
  -3  10   4      708.76      791.86     17.49 o 
  -2  10   4       13.17        2.72      6.59 o 
  -1  10   4      767.89      732.81     17.77 o 
   0  10   4        9.74       -3.54      6.71 o 
   1  10   4      809.07      879.56     19.48 o 
   2  10   4       56.88       74.94      9.48 o 
   3  10   4      158.62      186.94     13.79 o 
   4  10   4       52.75        8.84     12.17 o 
   5  10   4        8.75       10.39     14.03 o 
   6  10   4        0.48       -1.95     16.30 o 
   7  10   4       21.00      -23.91     21.01 o 
  -7  11   4       36.65       30.98     13.70 o 
  -6  11   4       18.16        4.61     10.22 o 
  -5  11   4        0.17       -5.49      9.18 o 
  -4  11   4       14.06        6.15      7.09 o 
  -3  11   4        0.78       -5.77      7.28 o 
  -2  11   4       82.18       61.48      8.60 o 
  -1  11   4      183.38      213.54     11.48 o 
   0  11   4      690.62      666.74     18.46 o 
   1  11   4      521.75      536.20     16.82 o 
   2  11   4      548.48      613.68     24.08 o 
   3  11   4      224.40      209.12     15.06 o 
   4  11   4      235.07      315.29     22.54 o 
   5  11   4      133.81      160.18     39.12 o 
   6  11   4      108.76      135.58     30.07 o 
  -7  12   4       36.68       45.77     15.02 o 
  -6  12   4      124.71      123.88     14.10 o 
  -5  12   4      166.65      191.65     14.45 o 
  -4  12   4      131.79      127.18     10.78 o 
  -3  12   4      517.06      528.68     16.80 o 
  -2  12   4      187.41      164.53     11.42 o 
  -1  12   4      650.55      632.11     18.72 o 
   0  12   4        3.82      -12.21      8.14 o 
   1  12   4      405.12      397.44     44.56 o 
   2  12   4        0.69        8.87     34.41 o 
   3  12   4       22.61       21.28     10.56 o 
   4  12   4        1.19      -13.35     10.98 o 
   5  12   4       15.04       22.89     17.75 o 
   6  12   4       22.44       14.21     18.44 o 
  -6  13   4        0.11      -13.29     11.45 o 
  -5  13   4        3.37      -13.40      8.94 o 
  -4  13   4        5.88       -2.91      8.15 o 
  -3  13   4      112.82      117.94     12.00 o 
  -2  13   4        0.61       -4.32      8.65 o 
  -1  13   4      304.60      286.55     15.84 o 
   0  13   4      299.15      337.26     18.02 o 
   1  13   4      588.98      506.76     24.33 o 
   2  13   4       43.43       84.08     15.78 o 
   3  13   4      224.85      182.56     16.27 o 
   4  13   4        0.49      -10.85     12.36 o 
   5  13   4       65.06       23.34     18.65 o 
  -6  14   4       65.83       59.19     14.05 o 
  -5  14   4       55.34       54.49     11.62 o 
  -4  14   4      452.19      447.89     18.88 o 
  -3  14   4        7.96       22.58     11.36 o 
  -2  14   4      529.50      478.10     19.34 o 
  -1  14   4        0.43       -8.69      9.16 o 
   0  14   4      167.14      194.84     19.80 o 
   1  14   4       25.92       39.65     14.95 o 
   2  14   4        3.86       -0.22     13.40 o 
   3  14   4       23.84       18.14     12.35 o 
   4  14   4       93.78       38.66     17.02 o 
   5  14   4       11.81       -9.70     17.92 o 
  -5  15   4        0.31       -0.90     11.35 o 
  -4  15   4        6.29       -9.68     10.34 o 
  -3  15   4       23.55        2.52     20.40 o 
  -2  15   4       69.27       76.47     14.59 o 
  -1  15   4      130.23      105.98     18.65 o 
   0  15   4       98.38       72.81     17.33 o 
   1  15   4      195.81      231.30     30.07 o 
   2  15   4      268.85      293.41     24.57 o 
   3  15   4      118.77      125.20     28.38 o 
   4  15   4      104.59      101.51     26.32 o 
  -4  16   4       60.09       55.07     13.33 o 
  -3  16   4      251.47      248.37     19.06 o 
  -2  16   4      114.64      125.25     20.71 o 
  -1  16   4      114.55      113.31     20.00 o 
   0  16   4      103.70       78.56     18.96 o 
   1  16   4       97.46       84.66     19.68 o 
   2  16   4       10.52       17.26     16.70 o 
   3  16   4        6.59      -12.83     12.71 o 
  -3  17   4        9.42        6.24     22.82 o 
  -2  17   4       48.86       71.43     24.27 o 
  -1  17   4        5.72      -12.82     15.49 o 
   0  17   4       62.05       34.26     23.91 o 
   1  17   4       25.98        4.03     16.81 o 
   2  17   4       93.78       85.43     20.52 o 
  -2  18   4        5.92      -15.21     20.29 o 
  -1  18   4       43.30       26.81     23.91 o 
   0  18   4        0.16       10.14     23.91 o 
   1  18   4        0.52      -23.18     21.01 o 
  -9   0   5      149.33      137.65     27.53 o 
  -7   0   5     1040.92     1012.06     27.92 o 
  -5   0   5     4369.97     4321.50     66.65 o 
  -3   0   5     8295.42     8428.08    118.46 o 
  -1   0   5    29992.85    32084.44    325.30 o 
   1   0   5      902.80      901.58     11.90 o 
   3   0   5       48.12       39.81      7.42 o 
   5   0   5      329.11      317.67     30.79 o 
   7   0   5      165.76      186.20     27.53 o 
  -9   1   5       10.86        4.98     16.30 o 
  -8   1   5       98.83      117.55     22.46 o 
  -7   1   5        0.36       -5.94      7.96 o 
  -6   1   5        0.24       -2.26      7.20 o 
  -5   1   5      156.35      181.97     10.73 o 
  -4   1   5      619.50      539.61      9.38 o 
  -3   1   5      186.06      163.32      6.36 o 
  -2   1   5     8371.90     8437.63     50.40 o 
  -1   1   5     2602.97     2655.72     24.46 o 
   0   1   5     3348.87     3433.42     21.08 o 
   1   1   5      256.90      295.93      5.73 o 
   2   1   5     1996.60     1863.68     19.19 o 
   3   1   5        1.73       -4.36      4.20 o 
   4   1   5     2138.25     2138.69     25.33 o 
   5   1   5       14.85       11.90      9.83 o 
   6   1   5      386.12      430.14     15.27 o 
   7   1   5       34.18       34.75     14.59 o 
   8   1   5       82.81       94.46     31.15 o 
  -9   2   5       26.68       35.28     17.03 o 
  -8   2   5        8.78        5.80     13.32 o 
  -7   2   5      334.93      334.26     19.70 o 
  -6   2   5      302.42      317.14     17.11 o 
  -5   2   5     1552.29     1610.05     20.39 o 
  -4   2   5     1937.72     1952.04     17.93 o 
  -3   2   5     3931.52     4190.70     27.10 o 
  -2   2   5     5101.23     5175.60     29.84 o 
  -1   2   5       92.86      115.47      4.67 o 
   0   2   5     4871.62     5048.47     26.40 o 
   1   2   5      297.87      269.24      5.78 o 
   2   2   5      199.86      178.39      5.60 o 
   3   2   5        0.30        0.54      4.43 o 
   4   2   5       93.89       83.67     13.18 o 
   5   2   5        3.58        0.46      6.85 o 
   6   2   5       47.77       47.42     10.52 o 
   7   2   5        0.29       12.06     14.23 o 
   8   2   5        2.48       -1.51     15.99 o 
  -9   3   5        7.31      -13.77     14.54 o 
  -8   3   5        0.49        6.52     12.81 o 
  -7   3   5       27.65       26.08      9.74 o 
  -6   3   5      117.27      112.10     10.99 o 
  -5   3   5       36.57       34.38      6.48 o 
  -4   3   5      578.12      608.09     10.05 o 
  -3   3   5      282.01      268.68      6.42 o 
  -2   3   5       84.58       78.21      4.20 o 
  -1   3   5     2248.92     2119.23     17.69 o 
   0   3   5       22.87       28.00      2.84 o 
   1   3   5     2923.93     3029.86     26.08 o 
   2   3   5       20.46       21.59      4.11 o 
   3   3   5     1812.89     1760.22     21.00 o 
   4   3   5      186.96      195.61     10.03 o 
   5   3   5      789.66      775.25     24.89 o 
   6   3   5        7.06       21.72      9.91 o 
   7   3   5      136.47      151.44     15.72 o 
   8   3   5        6.50       13.66     16.70 o 
  -9   4   5       18.82       14.79     25.00 o 
  -8   4   5      258.14      233.36     28.98 o 
  -7   4   5       66.35       95.65     12.12 o 
  -6   4   5     1827.96     1780.84     28.43 o 
  -5   4   5        2.17       -8.04      5.36 o 
  -4   4   5     4932.21     4722.69     53.63 o 
  -3   4   5        3.24        4.84      3.96 o 
  -2   4   5     2158.66     1953.21     16.38 o 
  -1   4   5     1443.54     1473.26     13.24 o 
   0   4   5     2813.95     2986.40     22.17 o 
   1   4   5        8.12        2.79      2.69 o 
   2   4   5      569.97      592.99     10.25 o 
   3   4   5      553.79      561.21     12.72 o 
   4   4   5       24.54       24.20      6.61 o 
   5   4   5       78.17       83.23     10.82 o 
   6   4   5       75.69       60.91     11.47 o 
   7   4   5       20.52       15.90     15.78 o 
   8   4   5       85.68       57.11     22.46 o 
  -9   5   5        7.46       33.33     24.63 o 
  -8   5   5        3.43       10.51     14.34 o 
  -7   5   5        2.24       -0.17      9.89 o 
  -6   5   5       10.25       -1.68      8.50 o 
  -5   5   5        1.21       -1.29      6.00 o 
  -4   5   5       36.88       31.67      6.13 o 
  -3   5   5      601.72      550.11     12.44 o 
  -2   5   5     1021.98      968.93     13.54 o 
  -1   5   5      816.24      691.78      9.41 o 
   0   5   5     1014.41      975.22     11.73 o 
   1   5   5     3480.12     3226.83     24.29 o 
   2   5   5     4502.57     4390.84     31.67 o 
   3   5   5     2598.79     2479.89     26.57 o 
   4   5   5     1064.12     1099.64     27.36 o 
   5   5   5      347.22      350.08     17.28 o 
   6   5   5       35.42       43.35     11.25 o 
   7   5   5       43.22       12.21     16.37 o 
   8   5   5        5.13       -3.62     24.63 o 
  -9   6   5       18.94       13.04     24.63 o 
  -8   6   5       48.47       45.96     16.64 o 
  -7   6   5       97.82      128.14     16.88 o 
  -6   6   5      223.04      231.53     14.33 o 
  -5   6   5     1204.13     1217.57     20.00 o 
  -4   6   5      343.08      342.32     10.92 o 
  -3   6   5      353.55      311.52      8.84 o 
  -2   6   5     2058.38     1993.34     21.43 o 
  -1   6   5        4.89        2.71      3.14 o 
   0   6   5     1066.50     1075.65     12.98 o 
   1   6   5        2.77        6.76      3.90 o 
   2   6   5      395.03      343.08      8.98 o 
   3   6   5        8.25        5.93      6.92 o 
   4   6   5        0.28       -7.34      6.81 o 
   5   6   5        1.14       -2.94     11.11 o 
   6   6   5       12.97       -2.92     14.23 o 
   7   6   5        2.06      -27.36     26.81 o 
  -8   7   5       18.74       -2.54     14.86 o 
  -7   7   5        7.89        8.69     12.81 o 
  -6   7   5       10.32        4.53      7.77 o 
  -5   7   5      137.77      133.88      9.99 o 
  -4   7   5        4.17        5.11      6.26 o 
  -3   7   5       77.10       89.56      9.10 o 
  -2   7   5       87.40       92.29      6.81 o 
  -1   7   5      615.05      647.80     12.60 o 
   0   7   5     1977.00     1933.78     21.90 o 
   1   7   5     1072.26     1130.49     16.75 o 
   2   7   5     1133.79     1091.99     17.35 o 
   3   7   5     1747.73     1838.22     27.43 o 
   4   7   5      193.34      204.39     12.85 o 
   5   7   5       20.43       13.63     13.29 o 
   6   7   5       55.70       41.95     27.53 o 
   7   7   5       32.53       -0.93     15.65 o 
  -8   8   5      128.41      143.94     20.42 o 
  -7   8   5       88.98       98.14     13.52 o 
  -6   8   5      497.55      502.92     16.37 o 
  -5   8   5      360.20      386.03     13.79 o 
  -4   8   5     1613.47     1576.08     22.96 o 
  -3   8   5     2999.74     2981.19     30.85 o 
  -2   8   5      769.41      783.60     15.02 o 
  -1   8   5     1071.91     1115.73     17.39 o 
   0   8   5      117.32      134.73     10.25 o 
   1   8   5      369.68      429.86     11.73 o 
   2   8   5        0.81       -7.92      5.28 o 
   3   8   5       31.67       39.12      7.65 o 
   4   8   5      121.23      111.94     43.83 o 
   5   8   5      105.77      113.06     17.11 o 
   6   8   5       83.31       93.76     29.34 o 
   7   8   5       16.45       -1.19     23.18 o 
  -8   9   5       83.90       70.80     24.63 o 
  -7   9   5       17.36       14.24     11.40 o 
  -6   9   5       49.33       43.47     10.26 o 
  -5   9   5       49.26       45.38      9.53 o 
  -4   9   5      119.78      112.56      8.73 o 
  -3   9   5      344.41      345.58     12.54 o 
  -2   9   5     1159.45     1188.95     19.44 o 
  -1   9   5     1477.80     1472.33     20.97 o 
   0   9   5     1653.50     1699.40     22.60 o 
   1   9   5     2670.87     2660.06     33.40 o 
   2   9   5      322.19      328.95     13.58 o 
   3   9   5     1231.26     1285.89     21.53 o 
   4   9   5      192.66      205.47     18.65 o 
   5   9   5      426.08      512.57     44.92 o 
   6   9   5       63.98       38.32     17.73 o 
   7   9   5       29.17       32.31     19.67 o 
  -8  10   5       99.86      102.53     20.32 o 
  -7  10   5       27.61        7.77     12.25 o 
  -6  10   5      277.75      305.42     15.97 o 
  -5  10   5       79.76       91.45     11.01 o 
  -4  10   5      290.92      316.65     12.38 o 
  -3  10   5      294.76      305.76     13.10 o 
  -2  10   5     2744.83     2670.35     36.35 o 
  -1  10   5      215.65      264.01     14.33 o 
   0  10   5     1819.45     1869.46     24.93 o 
   1  10   5        1.79       -2.86      7.04 o 
   2  10   5      100.66      140.95     11.58 o 
   3  10   5       67.83       81.49     11.82 o 
   4  10   5       27.15       26.08     13.83 o 
   5  10   5       14.37      -17.48     30.43 o 
   6  10   5       50.34       48.30     18.36 o 
  -7  11   5       19.03       11.54     16.37 o 
  -6  11   5       84.09       75.10     12.54 o 
  -5  11   5        1.84       -7.29      8.56 o 
  -4  11   5       42.02       45.36      8.57 o 
  -3  11   5       15.16        6.88     10.04 o 
  -2  11   5        0.80       -0.84      6.81 o 
  -1  11   5        7.62        5.81      6.95 o 
   0  11   5        2.53       -3.34      7.56 o 
   1  11   5      135.79      142.53     12.04 o 
   2  11   5       37.84       44.25     12.68 o 
   3  11   5      324.13      351.91     18.24 o 
   4  11   5       11.03       -3.11     13.80 o 
   5  11   5      192.13      203.62     23.04 o 
   6  11   5       12.20       -7.69     16.70 o 
  -7  12   5       25.88       29.34     17.93 o 
  -6  12   5       35.51       37.46     11.91 o 
  -5  12   5      161.27      148.26     13.70 o 
  -4  12   5       33.66       40.30      8.85 o 
  -3  12   5      266.15      262.54     14.13 o 
  -2  12   5       52.91       56.50      9.52 o 
  -1  12   5      326.13      302.20     18.82 o 
   0  12   5      264.56      321.25     15.90 o 
   1  12   5        2.64       10.28     11.65 o 
   2  12   5      383.32      397.99     22.01 o 
   3  12   5       48.74       51.04     12.04 o 
   4  12   5       42.34       46.74     16.81 o 
   5  12   5      112.94       99.09     20.42 o 
   6  12   5       35.77       16.66     25.36 o 
  -6  13   5       34.34        9.40     11.54 o 
  -5  13   5        0.72       -6.97     10.21 o 
  -4  13   5       92.24      134.74     11.76 o 
  -3  13   5       24.57       13.08      9.19 o 
  -2  13   5      357.26      423.72     15.91 o 
  -1  13   5        6.12       -2.05      9.25 o 
   0  13   5      994.02     1035.60     24.53 o 
   1  13   5      128.10      146.66     18.05 o 
   2  13   5      551.22      568.22     26.07 o 
   3  13   5       38.38       32.40     16.86 o 
   4  13   5      209.75      171.95     17.81 o 
   5  13   5        4.47      -23.15     16.54 o 
  -6  14   5        5.26      -13.76     14.49 o 
  -5  14   5      229.85      225.28     14.90 o 
  -4  14   5       19.46       22.35      9.88 o 
  -3  14   5      437.45      403.53     23.22 o 
  -2  14   5        0.32      -13.87      9.25 o 
  -1  14   5       81.66       40.40     11.88 o 
   0  14   5       14.82       13.34     13.40 o 
   1  14   5       14.45       -6.17     12.53 o 
   2  14   5       57.87       26.46     15.57 o 
   3  14   5       40.29       50.44     14.39 o 
   4  14   5       96.69       68.22     17.22 o 
   5  14   5       22.08      -27.53     23.91 o 
  -5  15   5       13.69        0.11     11.83 o 
  -4  15   5        1.20       -7.46     10.00 o 
  -3  15   5        8.65        2.32     11.80 o 
  -2  15   5       91.74       68.09     13.20 o 
  -1  15   5        2.11        3.42     13.91 o 
   0  15   5      158.88      157.66     20.19 o 
   1  15   5       54.39       65.80     21.37 o 
   2  15   5      262.01      321.54     25.04 o 
   3  15   5       67.97       55.81     19.81 o 
   4  15   5       63.43       52.56     16.10 o 
  -4  16   5       75.81       72.37     13.45 o 
  -3  16   5       32.97       30.54     13.20 o 
  -2  16   5       16.07        4.19     25.36 o 
  -1  16   5       89.68      105.14     19.49 o 
   0  16   5        2.51        1.30     15.14 o 
   1  16   5        9.92       10.63     15.84 o 
   2  16   5        2.15       -3.68     16.18 o 
   3  16   5        0.23       -0.68     13.83 o 
  -3  17   5       12.49       35.33     14.43 o 
  -2  17   5        0.54       -4.59     16.33 o 
  -1  17   5      107.65      139.51     31.52 o 
   0  17   5        3.16      -22.10     14.96 o 
   1  17   5      144.45      178.26     25.72 o 
   2  17   5        3.73      -13.77     21.01 o 
  -1  18   5        5.10      -17.39     20.29 o 
  -8   0   6       82.06       68.10     21.01 o 
  -6   0   6     1057.94      994.65     20.42 o 
  -4   0   6     4708.50     4553.34     47.88 o 
  -2   0   6     6919.86     6905.20     89.11 o 
   0   0   6      375.99      417.01      9.22 o 
   2   0   6      795.88      737.56     11.75 o 
   4   0   6      229.93      241.29     15.62 o 
   6   0   6       41.70       24.31     13.04 o 
   8   0   6       14.87       -1.45     22.46 o 
  -8   1   6        7.95        8.69     12.30 o 
  -7   1   6        0.01       -7.59      7.32 o 
  -6   1   6      128.26      130.96      8.38 o 
  -5   1   6      241.10      231.03      8.27 o 
  -4   1   6      511.41      502.18      9.43 o 
  -3   1   6      538.70      532.89      9.76 o 
  -2   1   6     2092.77     2232.89     19.87 o 
  -1   1   6     7131.16     7200.78     64.38 o 
   0   1   6     5293.73     5157.10     33.82 o 
   1   1   6     3563.68     3579.23     35.05 o 
   2   1   6     1580.49     1530.78     14.76 o 
   3   1   6     1983.98     1986.41     23.00 o 
   4   1   6      617.18      604.97     14.48 o 
   5   1   6      249.59      268.36     12.58 o 
   6   1   6       23.60       14.97      8.86 o 
   7   1   6       65.55       80.21     14.17 o 
   8   1   6        3.10      -24.80     16.54 o 
  -8   2   6       80.64       83.46     19.67 o 
  -7   2   6      426.69      492.50     15.18 o 
  -6   2   6      484.00      498.16     15.16 o 
  -5   2   6     1848.58     1875.82     19.49 o 
  -4   2   6     1936.69     2039.11     18.74 o 
  -3   2   6      925.70      917.40     10.81 o 
  -2   2   6     1780.73     1825.66     17.30 o 
  -1   2   6      517.13      612.24      9.37 o 
   0   2   6     1285.06     1323.16     12.06 o 
   1   2   6     2143.46     2047.45     17.12 o 
   2   2   6       56.76       59.04      4.59 o 
   3   2   6      614.01      615.19     13.22 o 
   4   2   6       83.09       95.58      8.54 o 
   5   2   6      220.26      230.37     12.31 o 
   6   2   6       93.78       89.90     15.06 o 
   7   2   6      155.62      194.09     16.66 o 
   8   2   6       26.29      -13.25     17.39 o 
  -9   3   6        4.01       14.49     21.01 o 
  -8   3   6        8.92       10.13     13.06 o 
  -7   3   6        3.03       -3.27      7.51 o 
  -6   3   6      126.53      141.16     10.01 o 
  -5   3   6      300.83      290.87     10.66 o 
  -4   3   6      919.57      893.82     12.20 o 
  -3   3   6     8140.30     8227.27     48.48 o 
  -2   3   6     9718.43     9275.86     49.69 o 
  -1   3   6     6803.92     7054.87     90.56 o 
   0   3   6     5523.06     5293.01     32.11 o 
   1   3   6      607.35      618.64      9.40 o 
   2   3   6     4115.76     4189.64     29.39 o 
   3   3   6       23.56       25.10      5.86 o 
   4   3   6     1149.55     1187.80     19.55 o 
   5   3   6        3.50       -9.45      7.10 o 
   6   3   6      136.75      138.18     13.75 o 
   7   3   6        2.65       -7.97     11.71 o 
   8   3   6       10.44       -7.97     23.91 o 
  -9   4   6       22.89       -1.13     18.11 o 
  -8   4   6       22.45       23.33     14.08 o 
  -7   4   6       50.70       48.45      9.83 o 
  -6   4   6        0.38       -0.51      6.84 o 
  -5   4   6      730.83      696.83     14.65 o 
  -4   4   6       45.49       50.37      6.14 o 
  -3   4   6     2393.37     2255.48     18.44 o 
  -2   4   6      148.30      159.26      4.77 o 
  -1   4   6     6592.69     6705.87     54.40 o 
   0   4   6      621.39      736.52      9.94 o 
   1   4   6     4930.23     5089.67     30.10 o 
   2   4   6       38.50       41.56      4.81 o 
   3   4   6      111.04      118.56      8.32 o 
   4   4   6      217.58      252.53     11.49 o 
   5   4   6        9.26        6.30      7.43 o 
   6   4   6       13.26        5.66     18.13 o 
   7   4   6       33.78       34.63     14.21 o 
  -9   5   6       12.47       -3.18     15.78 o 
  -8   5   6       13.80        5.80     13.83 o 
  -7   5   6        0.24      -11.64      7.76 o 
  -6   5   6      104.61      116.81     10.14 o 
  -5   5   6      239.29      249.04     11.14 o 
  -4   5   6      354.11      342.16     12.65 o 
  -3   5   6     1018.60      988.96     20.70 o 
  -2   5   6      136.44      129.62      5.31 o 
  -1   5   6      662.98      551.58      8.99 o 
   0   5   6      865.11      834.10     11.33 o 
   1   5   6      853.10      790.00     10.54 o 
   2   5   6      765.81      797.34     12.46 o 
   3   5   6      466.58      461.75     18.93 o 
   4   5   6      145.93      177.40     10.75 o 
   5   5   6       18.56       -0.34      9.12 o 
   6   5   6      213.03      218.04     26.80 o 
   7   5   6       23.97       37.39     17.62 o 
  -9   6   6        1.40        3.62     28.26 o 
  -8   6   6      211.16      279.36     26.81 o 
  -7   6   6       24.71       32.46     18.41 o 
  -6   6   6      455.33      499.48     15.11 o 
  -5   6   6      103.19      116.43      9.32 o 
  -4   6   6     1106.32     1158.44     18.15 o 
  -3   6   6      264.37      266.39      8.05 o 
  -2   6   6     1358.67     1292.96     17.07 o 
  -1   6   6      181.21      196.17      7.70 o 
   0   6   6      957.85      907.93     12.35 o 
   1   6   6      296.67      327.46      8.78 o 
   2   6   6       13.18       15.74      4.50 o 
   3   6   6      245.43      262.79     11.20 o 
   4   6   6      763.23      778.65     19.96 o 
   5   6   6       39.92       31.46     10.22 o 
   6   6   6      210.39      267.54     22.69 o 
   7   6   6        4.73      -11.39     16.18 o 
  -8   7   6        0.23        1.49     19.20 o 
  -7   7   6        0.40      -15.44     10.30 o 
  -6   7   6       11.92        3.75      7.93 o 
  -5   7   6       40.89       37.72      8.04 o 
  -4   7   6       70.92       79.45      8.15 o 
  -3   7   6     2096.99     2094.89     24.46 o 
  -2   7   6      629.65      611.21     12.85 o 
  -1   7   6     4395.16     4357.36     34.08 o 
   0   7   6        0.11       -1.76      4.06 o 
   1   7   6     1872.00     1806.22     19.17 o 
   2   7   6        0.02       -0.82      4.89 o 
   3   7   6     1068.77     1057.96     21.52 o 
   4   7   6        5.99       -7.92      8.18 o 
   5   7   6      264.06      264.09     28.98 o 
   6   7   6        0.07      -21.35     14.23 o 
   7   7   6        8.51       -1.05     16.88 o 
  -8   8   6      237.25      276.89     40.93 o 
  -7   8   6       23.05       21.95     11.53 o 
  -6   8   6     1088.30     1100.01     22.35 o 
  -5   8   6       97.69       56.43      9.02 o 
  -4   8   6     1673.72     1712.67     24.07 o 
  -3   8   6       95.32      118.46      8.79 o 
  -2   8   6     2188.17     2200.32     25.48 o 
  -1   8   6      623.72      648.25     14.15 o 
   0   8   6       20.46       29.06      6.25 o 
   1   8   6      164.59      197.85     10.02 o 
   2   8   6      163.66      181.08     10.07 o 
   3   8   6       26.31       15.75      8.46 o 
   4   8   6       61.36       67.94     10.77 o 
   5   8   6       62.95       31.17     15.05 o 
   6   8   6       33.05        5.49     16.18 o 
   7   8   6       16.67       20.10     17.69 o 
  -8   9   6        0.03        1.29     15.34 o 
  -7   9   6        6.40        7.27     12.04 o 
  -6   9   6       80.20       71.73     13.21 o 
  -5   9   6       13.53       -2.56      8.01 o 
  -4   9   6       13.49        6.69      6.52 o 
  -3   9   6        4.08        4.44      6.53 o 
  -2   9   6      218.90      233.87     11.08 o 
  -1   9   6      283.32      283.73     11.48 o 
   0   9   6      811.03      800.49     16.27 o 
   1   9   6      679.64      659.91     17.57 o 
   2   9   6     1032.75     1031.15     21.75 o 
   3   9   6      131.51      167.42     12.15 o 
   4   9   6      496.83      568.86     25.09 o 
   5   9   6       84.61      103.57     21.01 o 
   6   9   6       78.72       76.18     42.75 o 
   7   9   6        0.40      -10.14     25.36 o 
  -8  10   6        6.99       -6.62     16.60 o 
  -7  10   6      283.48      350.05     21.39 o 
  -6  10   6       49.01       69.17     20.23 o 
  -5  10   6      457.48      433.06     24.31 o 
  -4  10   6      308.71      354.04     13.21 o 
  -3  10   6      868.79      874.33     18.60 o 
  -2  10   6      274.02      294.18     12.85 o 
  -1  10   6      111.46      135.86     15.26 o 
   0  10   6       12.30        2.58      6.53 o 
   1  10   6        6.25        6.31      7.81 o 
   2  10   6      100.38      122.68     11.36 o 
   3  10   6        1.52        3.35      9.83 o 
   4  10   6        8.23       17.49     14.03 o 
   5  10   6       84.29      110.31     19.17 o 
   6  10   6       10.47        3.05     22.82 o 
  -7  11   6        0.97      -12.72     12.65 o 
  -6  11   6      112.33      112.83     15.67 o 
  -5  11   6        0.69      -15.11     10.28 o 
  -4  11   6      357.75      369.82     13.84 o 
  -3  11   6        4.72        6.95      7.76 o 
  -2  11   6       67.50       90.41      9.58 o 
  -1  11   6       43.46       47.72      8.77 o 
   0  11   6     1292.25     1280.45     28.34 o 
   1  11   6      130.09      157.64     12.35 o 
   2  11   6     1597.16     1532.40     36.09 o 
   3  11   6       92.31      100.58     13.30 o 
   4  11   6      522.78      506.85     25.87 o 
   5  11   6       73.03       69.64     43.83 o 
   6  11   6       81.40       45.31     25.36 o 
  -7  12   6       28.12       37.54     15.68 o 
  -6  12   6       94.69      120.75     16.95 o 
  -5  12   6       99.25      102.12     16.56 o 
  -4  12   6      136.77      167.90     11.67 o 
  -3  12   6      121.78      129.77     11.74 o 
  -2  12   6      197.74      197.75     12.61 o 
  -1  12   6      291.41      293.27     14.21 o 
   0  12   6        0.93        6.51      8.71 o 
   1  12   6      287.96      279.20     15.82 o 
   2  12   6        0.35       -6.03     12.53 o 
   3  12   6        0.40       -9.14     10.77 o 
   4  12   6        1.35      -13.69     14.54 o 
   5  12   6       12.71       28.54     17.54 o 
  -6  13   6        2.18      -11.67     15.69 o 
  -5  13   6        7.26        0.40     13.16 o 
  -4  13   6       19.96        0.65     11.34 o 
  -3  13   6      179.51      210.50     14.14 o 
  -2  13   6       82.60       93.50     11.32 o 
  -1  13   6      294.05      358.18     17.36 o 
   0  13   6        6.65        4.13      9.67 o 
   1  13   6      367.45      411.73     22.90 o 
   2  13   6       51.16       28.20     15.94 o 
   3  13   6      108.41      147.49     16.12 o 
   4  13   6       62.98       32.89     17.54 o 
   5  13   6       13.44       44.23     19.60 o 
  -6  14   6       36.07       33.51     16.81 o 
  -5  14   6       31.07        5.05     14.21 o 
  -4  14   6      226.01      211.84     19.23 o 
  -3  14   6       32.99        1.90     11.19 o 
  -2  14   6      121.32      122.76     16.51 o 
  -1  14   6        0.91       -9.13      9.70 o 
   0  14   6       94.40      105.18     17.02 o 
   1  14   6       15.05       10.61     13.72 o 
   2  14   6        3.49        4.13     17.03 o 
   3  14   6        0.15      -16.37     12.06 o 
   4  14   6       12.74        0.54     16.54 o 
  -5  15   6        0.17       -5.93     14.01 o 
  -4  15   6       77.10       55.13     16.04 o 
  -3  15   6       68.74       88.83     17.92 o 
  -2  15   6      116.85      132.04     15.53 o 
  -1  15   6      142.70      160.54     16.22 o 
   0  15   6      107.32      101.64     18.77 o 
   1  15   6      237.08      258.88     23.10 o 
   2  15   6       73.24       49.45     17.23 o 
   3  15   6       41.41       24.24     17.34 o 
   4  15   6        0.70        6.82     17.11 o 
  -4  16   6       31.07       11.63     17.54 o 
  -3  16   6       64.20       30.71     34.05 o 
  -2  16   6       17.78       12.03     12.74 o 
  -1  16   6       20.36       -0.02     28.98 o 
   0  16   6        1.81       17.29     21.01 o 
   1  16   6       23.26       23.80     19.56 o 
   2  16   6        9.88        7.05     16.70 o 
   3  16   6       12.64       25.08     21.73 o 
  -3  17   6        6.40        9.42     21.01 o 
  -2  17   6       63.15       81.14     34.05 o 
  -1  17   6        5.08      -13.15     16.70 o 
   0  17   6       60.66       62.10     29.34 o 
   1  17   6        0.07        3.85     20.65 o 
  -7   0   7      419.46      512.95     31.88 o 
  -5   0   7      448.69      494.03     16.13 o 
  -3   0   7      103.67      118.54      7.23 o 
  -1   0   7      212.95      261.54     15.94 o 
   1   0   7     1820.18     1912.65     26.46 o 
   3   0   7     1778.70     1846.28     32.53 o 
   5   0   7      788.91      830.17     34.41 o 
   7   0   7      142.97      145.36     19.17 o 
  -7   1   7       49.85       36.17     12.78 o 
  -6   1   7      176.60      200.16     16.10 o 
  -5   1   7        0.38       -5.46      4.51 o 
  -4   1   7      958.55      966.02     12.61 o 
  -3   1   7       19.53       27.42      3.47 o 
  -2   1   7    10070.43    10530.98     75.08 o 
  -1   1   7     4075.62     3985.32     35.95 o 
   0   1   7     8377.93     8739.37     90.04 o 
   1   1   7      244.47      224.12      6.34 o 
   2   1   7     2037.72     2137.81     22.59 o 
   3   1   7      442.74      448.48     12.22 o 
   4   1   7      633.33      630.70     17.43 o 
   5   1   7       54.30       69.91      9.66 o 
   6   1   7       29.72       28.53     12.97 o 
   7   1   7       34.98       28.28     13.05 o 
  -8   2   7      104.64      140.55     24.63 o 
  -7   2   7      225.87      243.17     18.87 o 
  -6   2   7      268.13      270.92     14.16 o 
  -5   2   7      797.76      786.85     12.94 o 
  -4   2   7      637.69      578.96     10.20 o 
  -3   2   7     1468.44     1424.67     16.57 o 
  -2   2   7      967.02      939.61     16.84 o 
  -1   2   7       22.74       45.75      4.23 o 
   0   2   7      216.85      173.52      5.83 o 
   1   2   7     1213.92     1249.75     13.58 o 
   2   2   7        0.99       -1.71      3.75 o 
   3   2   7      503.56      515.78     13.04 o 
   4   2   7       15.56       12.36      6.94 o 
   5   2   7      122.30      137.21     15.87 o 
   6   2   7      157.28      179.37     14.33 o 
   7   2   7       10.39       22.63     13.05 o 
  -8   3   7        0.00      -22.82     15.21 o 
  -7   3   7        1.30       -6.12     10.15 o 
  -6   3   7        0.06      -11.59      7.72 o 
  -5   3   7       33.00       29.81      6.66 o 
  -4   3   7       26.70       34.78      4.71 o 
  -3   3   7     1008.81      893.98     15.64 o 
  -2   3   7       99.90       76.68      5.65 o 
  -1   3   7     2120.54     1874.87     21.65 o 
   0   3   7      158.33      172.88      5.15 o 
   1   3   7     4654.44     4482.58     30.31 o 
   2   3   7      850.78      775.05     11.73 o 
   3   3   7     1715.68     1697.21     22.27 o 
   4   3   7      170.17      206.73     11.13 o 
   5   3   7      280.06      296.26     13.82 o 
   6   3   7       77.06       79.83     15.06 o 
   7   3   7       56.88       62.18     14.15 o 
  -9   4   7       13.32       27.53     23.18 o 
  -8   4   7       98.30      115.20     24.63 o 
  -7   4   7      102.38      133.50     13.24 o 
  -6   4   7      592.01      562.43     17.70 o 
  -5   4   7        4.52       -6.66      6.71 o 
  -4   4   7     1692.75     1619.28     19.81 o 
  -3   4   7      616.70      580.58     11.04 o 
  -2   4   7       33.35       49.63      3.34 o 
  -1   4   7       36.23       69.89      9.31 o 
   0   4   7      125.85      104.85      5.27 o 
   1   4   7       50.92       76.41      5.47 o 
   2   4   7     2181.21     2084.12     20.29 o 
   3   4   7       33.57       24.15      7.03 o 
   4   4   7      770.48      760.34     17.01 o 
   5   4   7       70.36       89.34     10.24 o 
   6   4   7      148.17      150.98     15.19 o 
   7   4   7        5.87       -8.24     12.13 o 
  -9   5   7       13.64        3.62     21.73 o 
  -8   5   7        0.17        1.45     18.84 o 
  -7   5   7      108.01      109.61     13.39 o 
  -6   5   7       58.77       56.09     10.14 o 
  -5   5   7      374.12      356.46     14.49 o 
  -4   5   7      118.60      145.35     12.65 o 
  -3   5   7      908.96      870.58     17.57 o 
  -2   5   7      635.72      633.73     11.34 o 
  -1   5   7      764.39      744.11     11.67 o 
   0   5   7      228.79      214.20      7.09 o 
   1   5   7     1723.46     1706.88     16.18 o 
   2   5   7     1293.45     1333.59     16.51 o 
   3   5   7     1005.90     1049.39     18.38 o 
   4   5   7      410.78      420.67     14.01 o 
   5   5   7       86.25       86.15     15.38 o 
   6   5   7       38.55       17.40     11.67 o 
   7   5   7        3.09       -3.13     16.64 o 
  -8   6   7       25.36       27.53     21.73 o 
  -7   6   7      173.24      171.86     15.37 o 
  -6   6   7       27.63       25.66      9.86 o 
  -5   6   7     1925.86     1958.08     30.45 o 
  -4   6   7        1.78       -1.54      5.53 o 
  -3   6   7     1482.18     1497.81     18.95 o 
  -2   6   7      113.08      134.55      7.51 o 
  -1   6   7      656.80      648.84     10.68 o 
   0   6   7        1.21        5.89      4.33 o 
   1   6   7       51.52       62.11      6.29 o 
   2   6   7        1.03        3.27      5.83 o 
   3   6   7       17.89       21.28      7.39 o 
   4   6   7      133.33      147.86     18.93 o 
   5   6   7        5.72       -8.30      9.58 o 
   6   6   7        7.12       -6.00     15.11 o 
   7   6   7       35.62       41.74     19.49 o 
  -8   7   7        4.51       -0.72     21.01 o 
  -7   7   7       20.08       25.35     12.04 o 
  -6   7   7       88.35       71.24     12.07 o 
  -5   7   7       77.24      103.04     13.53 o 
  -4   7   7     1094.42     1010.28     21.70 o 
  -3   7   7        3.30        6.95      5.48 o 
  -2   7   7     2147.37     2199.30     24.60 o 
  -1   7   7        0.07       -1.10      4.22 o 
   0   7   7     4252.16     4342.89     32.41 o 
   1   7   7       12.22       18.83      5.46 o 
   2   7   7     2978.50     3047.70     25.51 o 
   3   7   7       59.08       59.27      8.48 o 
   4   7   7      614.45      642.30     19.54 o 
   5   7   7       46.92       16.03     10.91 o 
   6   7   7       97.00       47.54     18.05 o 
   7   7   7        7.34        4.71     18.57 o 
  -8   8   7        5.26       36.95     23.91 o 
  -7   8   7      136.21      110.23     14.81 o 
  -6   8   7        9.28       13.02     12.47 o 
  -5   8   7      125.06      150.71     13.72 o 
  -4   8   7        1.08        5.53      8.40 o 
  -3   8   7     1562.57     1484.12     29.46 o 
  -2   8   7      132.94      150.32      9.07 o 
  -1   8   7      216.21      220.37     14.33 o 
   0   8   7      643.35      634.10     12.87 o 
   1   8   7        0.12       -7.85      5.23 o 
   2   8   7      388.21      385.45     13.02 o 
   3   8   7       20.49       26.55      9.30 o 
   4   8   7       96.35       80.31     12.09 o 
   5   8   7      105.00      123.39     18.42 o 
   6   8   7       25.44       -3.98     16.39 o 
   7   8   7       22.26       -6.52     23.91 o 
  -8   9   7        5.33        5.07     23.18 o 
  -7   9   7       61.12       55.66     14.14 o 
  -6   9   7      132.31      127.72     14.71 o 
  -5   9   7      477.80      504.32     19.48 o 
  -4   9   7      655.44      601.66     19.06 o 
  -3   9   7     1539.20     1473.60     30.74 o 
  -2   9   7     1988.29     1900.66     25.24 o 
  -1   9   7     1622.88     1578.08     22.79 o 
   0   9   7     1838.64     1744.73     23.77 o 
   1   9   7     1031.78      984.78     18.53 o 
   2   9   7       24.59       18.24      7.43 o 
   3   9   7      209.60      187.27     14.00 o 
   4   9   7        1.11       -6.06     12.78 o 
   5   9   7       25.49       28.12     15.99 o 
   6   9   7        1.62      -22.98     15.32 o 
  -7  10   7       25.56       12.34     13.30 o 
  -6  10   7       57.30       47.31     12.75 o 
  -5  10   7       10.61        4.92     10.70 o 
  -4  10   7       13.51       10.43      9.57 o 
  -3  10   7       11.87       17.76      9.12 o 
  -2  10   7       88.15       93.03     10.44 o 
  -1  10   7       72.31       55.61      8.53 o 
   0  10   7      199.97      191.25     11.22 o 
   1  10   7      135.65      134.70     10.77 o 
   2  10   7       17.15       21.94      8.16 o 
   3  10   7      179.92      173.31     17.84 o 
   4  10   7      126.34      133.28     18.36 o 
   5  10   7       15.19      -14.39     15.27 o 
   6  10   7      106.21      133.06     50.35 o 
  -7  11   7        0.13      -19.65     13.56 o 
  -6  11   7        9.39      -12.40     12.07 o 
  -5  11   7       46.23       43.69     14.98 o 
  -4  11   7        2.47      -12.58      9.65 o 
  -3  11   7      245.10      256.03     16.39 o 
  -2  11   7       54.61       85.37      9.93 o 
  -1  11   7      812.03      841.54     18.66 o 
   0  11   7      159.71      238.08     12.85 o 
   1  11   7      733.40      795.64     27.97 o 
   2  11   7      107.08      151.22     11.93 o 
   3  11   7      491.86      500.39     20.07 o 
   4  11   7       27.54       23.04     15.78 o 
   5  11   7      187.05      228.73     23.78 o 
   6  11   7        6.26      -31.52     21.01 o 
  -7  12   7       16.12       30.20     15.51 o 
  -6  12   7       52.23       45.70     14.81 o 
  -5  12   7       18.99       -4.31     11.88 o 
  -4  12   7      110.56      109.11     14.76 o 
  -3  12   7       21.00       -5.78     10.17 o 
  -2  12   7      114.07      115.57     20.07 o 
  -1  12   7        0.90       -4.51      8.06 o 
   0  12   7      111.66       94.83     12.86 o 
   1  12   7        1.10        3.90      9.67 o 
   2  12   7       14.83        9.85     10.17 o 
   3  12   7        4.77       -8.23     11.16 o 
   4  12   7       77.26       70.20     17.92 o 
   5  12   7       25.78       20.69     18.44 o 
  -6  13   7        2.43      -13.22     14.47 o 
  -5  13   7        6.71       -5.58     12.38 o 
  -4  13   7      227.42      261.08     19.06 o 
  -3  13   7        0.29      -17.59     11.73 o 
  -2  13   7      306.95      335.61     19.71 o 
  -1  13   7       77.68       66.86     10.83 o 
   0  13   7      392.36      387.37     17.65 o 
   1  13   7       70.68       67.78     15.78 o 
   2  13   7      130.43      116.96     14.64 o 
   3  13   7       76.28       52.64     15.77 o 
   4  13   7       16.89        3.17     15.99 o 
   5  13   7       23.04      -28.98     21.01 o 
  -5  14   7      168.02      177.84     19.56 o 
  -4  14   7        0.02       -7.93     12.57 o 
  -3  14   7      131.03      123.59     18.68 o 
  -2  14   7       32.49       37.98     13.49 o 
  -1  14   7        0.24       -5.44     12.88 o 
   0  14   7        9.59       18.50     11.01 o 
   1  14   7       29.98       30.45     14.95 o 
   2  14   7        3.39      -16.85     11.23 o 
   3  14   7      102.99      109.83     16.81 o 
   4  14   7        6.96       -2.11     18.25 o 
  -5  15   7        1.87       -3.32     13.92 o 
  -4  15   7       52.60       58.25     16.23 o 
  -3  15   7       37.72       41.63     17.85 o 
  -2  15   7      196.26      190.63     25.36 o 
  -1  15   7       30.03       22.67     16.30 o 
   0  15   7      164.57      202.86     33.33 o 
   1  15   7      105.07      112.79     19.39 o 
   2  15   7      111.35      169.37     21.55 o 
   3  15   7       43.08       37.32     15.21 o 
  -4  16   7       72.32       60.90     17.27 o 
  -3  16   7       30.77       27.62     16.48 o 
  -2  16   7       13.04        7.34     16.30 o 
  -1  16   7       26.15      -14.49     23.91 o 
   0  16   7        1.55      -20.29     22.46 o 
   1  16   7        3.53        2.17     26.08 o 
   2  16   7        3.81        9.73     17.39 o 
  -2  17   7        4.57      -26.08     27.53 o 
  -1  17   7       61.44       35.50     32.60 o 
   0  17   7        2.38       14.49     28.98 o 
  -8   0   8      186.98      176.05     28.98 o 
  -6   0   8     1214.71     1140.60     32.24 o 
  -4   0   8     3138.38     3274.74     60.13 o 
  -2   0   8     4682.50     4926.59     75.35 o 
   0   0   8     1251.24     1334.32     19.70 o 
   2   0   8     2866.15     2720.49     56.51 o 
   4   0   8     1300.04     1324.79     30.74 o 
  -8   1   8       99.14      115.21     18.18 o 
  -7   1   8       46.64       45.92     11.41 o 
  -6   1   8      248.58      306.07     18.28 o 
  -5   1   8      828.25      809.14     23.71 o 
  -4   1   8       29.04       32.92      6.96 o 
  -3   1   8     1175.38     1115.41     22.64 o 
  -2   1   8       53.09       61.94      6.87 o 
  -1   1   8     3413.23     3245.84     32.90 o 
   0   1   8      307.41      324.17      8.13 o 
   1   1   8     2308.27     2321.83     19.67 o 
   2   1   8       65.09       63.09      6.74 o 
   3   1   8     1373.17     1400.43     20.54 o 
   4   1   8        0.63       -1.35      7.23 o 
   5   1   8      104.05      127.26     11.50 o 
   6   1   8        0.42       14.49      9.46 o 
   7   1   8        3.85      -10.40     10.45 o 
  -8   2   8       11.92        2.11     14.49 o 
  -7   2   8       63.19       50.85     14.85 o 
  -6   2   8       29.53       40.74     12.03 o 
  -5   2   8      394.29      377.74     18.47 o 
  -4   2   8       14.02        3.12      5.89 o 
  -3   2   8      243.07      233.68     10.62 o 
  -2   2   8      268.62      321.41     11.05 o 
  -1   2   8        4.66        9.47      5.86 o 
   0   2   8      100.27      123.03      5.06 o 
   1   2   8     1544.04     1448.62     15.20 o 
   2   2   8     1013.56     1015.82     19.89 o 
   3   2   8      831.17      812.82     21.02 o 
   4   2   8      278.77      284.29     12.77 o 
   5   2   8      168.50      157.21     13.49 o 
   6   2   8       95.97       83.53     11.73 o 
   7   2   8       15.02       -2.00     12.46 o 
  -8   3   8       62.42       47.45     15.88 o 
  -7   3   8        0.31      -11.23     11.78 o 
  -6   3   8      386.89      370.60     19.68 o 
  -5   3   8       54.51       36.36     11.13 o 
  -4   3   8      589.88      555.15     14.37 o 
  -3   3   8      116.07      158.08      7.35 o 
  -2   3   8     3441.19     3160.22     27.00 o 
  -1   3   8      315.85      352.35      8.88 o 
   0   3   8     2518.63     2415.06     19.83 o 
   1   3   8       51.06       54.52      5.17 o 
   2   3   8     1018.25      960.05     16.06 o 
   3   3   8      538.19      534.05     14.11 o 
   4   3   8      161.39      160.89     11.04 o 
   5   3   8       88.01       93.54     10.84 o 
   6   3   8        0.71        0.06      9.32 o 
   7   3   8        9.49       26.07     13.65 o 
  -9   4   8       93.05       93.46     27.53 o 
  -8   4   8       58.29       55.19     18.11 o 
  -7   4   8      234.01      230.78     19.68 o 
  -6   4   8      139.48      190.03     17.40 o 
  -5   4   8      664.06      610.26     28.26 o 
  -4   4   8      906.18      957.44     19.04 o 
  -3   4   8      150.55      188.94      8.09 o 
  -2   4   8      213.44      194.10      8.04 o 
  -1   4   8      162.55      185.45      8.57 o 
   0   4   8      296.40      326.46      7.17 o 
   1   4   8        8.91        2.23      4.37 o 
   2   4   8       19.24       17.93      6.39 o 
   3   4   8      673.21      621.26     18.40 o 
   4   4   8        2.94       -7.96      7.27 o 
   5   4   8      403.97      396.77     15.02 o 
   6   4   8       46.73       42.70     12.85 o 
   7   4   8      129.94      122.85     16.36 o 
  -9   5   8        1.37      -13.77     21.01 o 
  -8   5   8       11.96       -8.36     14.23 o 
  -7   5   8        1.77       -2.68     12.54 o 
  -6   5   8        0.49        1.21     11.31 o 
  -5   5   8      229.01      252.86     13.86 o 
  -4   5   8      726.77      711.61     17.35 o 
  -3   5   8     1319.69     1349.16     32.24 o 
  -2   5   8     1614.72     1506.34     22.59 o 
  -1   5   8     1066.54     1028.32     17.05 o 
   0   5   8     3599.77     3612.92     30.59 o 
   1   5   8     1569.03     1668.64     18.32 o 
   2   5   8     3036.73     3143.42     31.49 o 
   3   5   8      642.00      679.14     15.85 o 
   4   5   8      207.42      224.07     12.46 o 
   5   5   8       42.04       42.73     11.71 o 
   6   5   8       64.23       64.23     13.92 o 
   7   5   8       10.74       24.15     19.29 o 
  -8   6   8       85.88       45.86     17.33 o 
  -7   6   8       13.71       15.29     14.54 o 
  -6   6   8      227.47      278.49     20.71 o 
  -5   6   8       56.72       56.14     17.68 o 
  -4   6   8       34.17       33.58      8.26 o 
  -3   6   8      544.67      513.03     15.09 o 
  -2   6   8      394.06      381.67     16.77 o 
  -1   6   8       51.57       68.21      8.16 o 
   0   6   8      214.24      253.91     10.68 o 
   1   6   8        9.29        2.44      4.52 o 
   2   6   8      224.20      254.18     11.41 o 
   3   6   8      119.33      118.19     10.13 o 
   4   6   8      262.87      285.07     23.32 o 
   5   6   8      132.53      134.14     14.45 o 
   6   6   8      107.69      109.66     15.35 o 
   7   6   8       43.44       85.63     21.03 o 
  -8   7   8        1.12      -21.65     14.43 o 
  -7   7   8       53.05       38.09     16.08 o 
  -6   7   8       34.60        1.75     13.00 o 
  -5   7   8      251.95      236.50     14.87 o 
  -4   7   8        4.25        0.44      7.36 o 
  -3   7   8     1551.40     1528.64     26.14 o 
  -2   7   8      331.21      312.92     13.51 o 
  -1   7   8     3418.89     3302.42     46.95 o 
   0   7   8       78.05       95.27     10.11 o 
   1   7   8     1011.97      976.30     13.96 o 
   2   7   8        2.85        6.31      6.34 o 
   3   7   8      153.46      149.64     11.10 o 
   4   7   8       54.15       69.58     11.70 o 
   5   7   8       56.37       58.21     13.22 o 
   6   7   8        0.08      -17.90     15.47 o 
  -8   8   8       39.60        7.24     23.91 o 
  -7   8   8       83.85      112.52     19.80 o 
  -6   8   8      114.69       93.25     17.73 o 
  -5   8   8      202.42      184.54     14.12 o 
  -4   8   8      117.06      107.85     11.58 o 
  -3   8   8        5.23        8.50      8.15 o 
  -2   8   8       12.01        9.10      8.20 o 
  -1   8   8        2.88       -3.89      7.56 o 
   0   8   8      843.43      866.24     14.75 o 
   1   8   8        0.36        0.43      5.51 o 
   2   8   8      909.58      961.00     15.25 o 
   3   8   8       21.65       25.30     10.17 o 
   4   8   8      423.01      494.86     26.46 o 
   5   8   8       37.25       35.39     16.30 o 
   6   8   8       57.52       52.08     32.96 o 
  -8   9   8        0.94       -9.42     23.91 o 
  -7   9   8       15.85        3.55     15.86 o 
  -6   9   8       71.35       35.63     12.41 o 
  -5   9   8      194.46      178.33     19.15 o 
  -4   9   8      124.31      123.25     12.98 o 
  -3   9   8      495.84      500.68     25.80 o 
  -2   9   8      201.64      205.95     20.28 o 
  -1   9   8      794.13      854.63     21.05 o 
   0   9   8      366.94      350.77     12.79 o 
   1   9   8      530.46      559.38     17.15 o 
   2   9   8      269.97      273.05     16.39 o 
   3   9   8      155.74      163.37     14.18 o 
   4   9   8      175.49      172.62     25.36 o 
   5   9   8      112.76       92.32     26.44 o 
   6   9   8        7.73       -8.28     17.73 o 
  -7  10   8       40.57       20.30     22.10 o 
  -6  10   8       14.30       15.61     12.25 o 
  -5  10   8       21.68        8.57     11.03 o 
  -4  10   8       33.74       33.51     12.08 o 
  -3  10   8      178.00      185.74     15.48 o 
  -2  10   8        1.15       -6.81      8.94 o 
  -1  10   8       33.08       17.79      9.65 o 
   0  10   8      164.36      190.93     17.00 o 
   1  10   8      269.30      284.36     14.12 o 
   2  10   8       16.47       13.02      9.52 o 
   3  10   8      125.96      113.49     13.56 o 
   4  10   8        0.21       -0.17     18.47 o 
   5  10   8      165.84      151.55     22.28 o 
  -7  11   8       32.46       41.72     19.39 o 
  -6  11   8       28.38       34.49     13.40 o 
  -5  11   8        5.16       -0.60     11.38 o 
  -4  11   8      375.24      361.10     19.40 o 
  -3  11   8       46.68       57.30     12.04 o 
  -2  11   8      147.23      152.66     14.59 o 
  -1  11   8       18.69       20.82     10.46 o 
   0  11   8      285.51      268.15     16.43 o 
   1  11   8        0.62      -13.91      9.28 o 
   2  11   8      382.80      372.06     15.44 o 
   3  11   8        6.10       20.29     14.23 o 
   4  11   8       77.09       69.90     18.05 o 
   5  11   8       15.61        7.54     20.29 o 
  -6  12   8       97.05      132.87     18.85 o 
  -5  12   8        0.45      -17.42     11.62 o 
  -4  12   8      146.07      198.90     20.58 o 
  -3  12   8       35.99       18.14     11.71 o 
  -2  12   8      163.60      206.83     16.37 o 
  -1  12   8       18.89       19.39     10.86 o 
   0  12   8       17.08        0.40     10.65 o 
   1  12   8        0.46      -14.89     12.36 o 
   2  12   8       28.05       11.82     10.98 o 
   3  12   8       50.55       26.94     21.66 o 
   4  12   8       49.57       59.37     18.36 o 
   5  12   8       19.64        8.69     23.18 o 
  -6  13   8       12.80       -3.81     14.29 o 
  -5  13   8      121.74      139.21     22.69 o 
  -4  13   8        1.93       -9.46     11.94 o 
  -3  13   8      425.93      519.51     21.77 o 
  -2  13   8       54.44       18.43     12.03 o 
  -1  13   8      614.32      674.51     22.97 o 
   0  13   8       75.93      119.40     17.73 o 
   1  13   8      463.91      550.54     33.69 o 
   2  13   8       15.92       11.02     14.62 o 
   3  13   8      152.11      177.17     17.66 o 
   4  13   8        2.07       -8.32     16.54 o 
  -5  14   8        1.31      -12.59     13.72 o 
  -4  14   8       64.31       29.13     14.60 o 
  -3  14   8        1.59      -10.20     12.66 o 
  -2  14   8        0.28       -5.22     12.24 o 
  -1  14   8       12.11       13.00     12.84 o 
   0  14   8        0.18       -8.64     14.32 o 
   1  14   8       55.57       81.87     26.08 o 
   2  14   8       19.02       -8.24     14.96 o 
   3  14   8        4.53      -19.06     16.50 o 
  -4  15   8       78.66       58.42     16.59 o 
  -3  15   8      214.27      182.94     19.28 o 
  -2  15   8       43.83       11.90     13.97 o 
  -1  15   8      175.73      147.00     20.84 o 
   0  15   8       83.78       66.65     27.53 o 
   1  15   8      167.64      163.74     31.88 o 
   2  15   8       34.56       19.20     18.25 o 
  -3  16   8        0.14      -21.55     14.37 o 
  -2  16   8        0.15      -11.43     15.66 o 
  -1  16   8        0.08        0.00     24.63 o 
   0  16   8       21.40       -2.17     25.36 o 
   1  16   8        0.15        0.00     25.36 o 
  -7   0   9      130.03      125.34     25.36 o 
  -5   0   9       88.15       99.26     18.11 o 
  -3   0   9      579.26      570.91     25.36 o 
  -1   0   9      286.31      278.93     18.84 o 
   1   0   9       56.11       49.37      6.59 o 
   3   0   9      110.80      143.26     13.83 o 
   5   0   9       83.96       68.83     20.29 o 
   7   0   9       14.39       -3.19     16.81 o 
  -8   1   9        0.66      -16.96     13.00 o 
  -7   1   9       29.49       33.85     11.47 o 
  -6   1   9      164.08      193.20     17.22 o 
  -5   1   9      199.60      226.11     12.98 o 
  -4   1   9      234.52      270.03     12.66 o 
  -3   1   9      615.80      580.07     15.14 o 
  -2   1   9     2307.96     2372.86     29.24 o 
  -1   1   9     4566.84     4473.52     42.37 o 
   0   1   9     2397.52     2345.70     28.52 o 
   1   1   9     1278.57     1275.95     22.20 o 
   2   1   9      443.52      472.50     12.18 o 
   3   1   9      596.77      562.54     15.90 o 
   4   1   9        5.49       -7.50      7.42 o 
   5   1   9        2.55      -12.22      8.14 o 
   6   1   9       15.49       19.02     10.50 o 
   7   1   9        1.44      -15.34     10.23 o 
  -8   2   9       56.67       80.16     17.91 o 
  -7   2   9       80.29       99.78     15.57 o 
  -6   2   9       57.27       59.15     13.72 o 
  -5   2   9      152.72      184.75     15.99 o 
  -4   2   9       70.28       74.47      8.89 o 
  -3   2   9      105.17      128.90      9.67 o 
  -2   2   9        2.44        9.36      7.01 o 
  -1   2   9      211.60      218.37     10.99 o 
   0   2   9      281.10      280.26      9.05 o 
   1   2   9      478.15      483.46      9.62 o 
   2   2   9      322.80      307.46     10.61 o 
   3   2   9      269.52      275.11     11.96 o 
   4   2   9      237.56      232.54     12.87 o 
   5   2   9      126.90      130.87     12.47 o 
   6   2   9      195.61      187.27     21.65 o 
   7   2   9       16.59        5.04     11.61 o 
  -8   3   9        8.82       -4.99     17.75 o 
  -7   3   9      247.16      300.49     21.73 o 
  -6   3   9        2.38       -2.19     10.93 o 
  -5   3   9      680.25      685.71     23.27 o 
  -4   3   9      428.32      409.05     18.93 o 
  -3   3   9     3284.78     3042.07     34.19 o 
  -2   3   9        8.91        7.04      6.27 o 
  -1   3   9     3069.80     2885.88     35.05 o 
   0   3   9      111.12      122.28      7.51 o 
   1   3   9     2698.04     2550.34     25.96 o 
   2   3   9      164.14      144.57      9.02 o 
   3   3   9      657.52      635.21     15.65 o 
   4   3   9       20.34      -10.50      7.54 o 
   5   3   9        1.85      -12.45      8.30 o 
   6   3   9        0.29       -6.41      9.91 o 
   7   3   9        0.01      -16.39     13.22 o 
  -8   4   9        0.90       -7.04     17.39 o 
  -7   4   9       20.37       -3.02     12.48 o 
  -6   4   9        6.39        7.72     11.97 o 
  -5   4   9       47.60       60.13     18.47 o 
  -4   4   9      123.79      165.80     15.05 o 
  -3   4   9      195.08      222.06     11.16 o 
  -2   4   9       13.19       -1.36      7.66 o 
  -1   4   9        0.52       -4.11      4.70 o 
   0   4   9        2.40       -2.26      4.31 o 
   1   4   9       10.12        2.18      7.21 o 
   2   4   9      949.23      887.48     16.61 o 
   3   4   9        6.97       -4.83      7.06 o 
   4   4   9      415.53      425.31     14.85 o 
   5   4   9       47.04       46.67     10.27 o 
   6   4   9       65.17       51.60     12.00 o 
   7   4   9        4.03        1.36     13.76 o 
  -8   5   9       26.63       27.81     16.08 o 
  -7   5   9       29.82       32.60     17.39 o 
  -6   5   9      505.40      426.89     21.73 o 
  -5   5   9      201.44      220.49     17.91 o 
  -4   5   9     1086.81      999.05     27.14 o 
  -3   5   9      229.39      268.62     17.11 o 
  -2   5   9     1306.05     1292.80     21.43 o 
  -1   5   9      211.73      228.46      9.33 o 
   0   5   9      280.59      316.55     12.97 o 
   1   5   9      394.66      399.29     11.90 o 
   2   5   9      137.71      177.68     10.36 o 
   3   5   9      168.32      207.22     11.95 o 
   4   5   9       31.90       21.48      8.66 o 
   5   5   9       23.41       22.34     10.05 o 
   6   5   9        5.89      -11.75     12.19 o 
  -8   6   9        1.22        3.57     17.03 o 
  -7   6   9      118.13      101.36     18.42 o 
  -6   6   9       14.74       38.40     13.80 o 
  -5   6   9      586.77      639.05     24.81 o 
  -4   6   9      122.97      115.20     28.62 o 
  -3   6   9      284.58      323.48     18.18 o 
  -2   6   9      102.26      125.65     10.17 o 
  -1   6   9        2.68        9.17      6.17 o 
   0   6   9       77.43       67.10      7.68 o 
   1   6   9      839.75      864.94     14.59 o 
   2   6   9        1.81       -3.71      6.94 o 
   3   6   9     1324.10     1377.51     29.32 o 
   4   6   9      140.31      149.36     11.93 o 
   5   6   9      358.13      400.23     16.73 o 
   6   6   9        9.18      -15.37     12.19 o 
  -8   7   9        0.49       -6.17     15.86 o 
  -7   7   9        1.29        1.37     14.43 o 
  -6   7   9      168.49      156.82     18.65 o 
  -5   7   9      236.31      278.62     25.72 o 
  -4   7   9     1623.98     1500.27    115.92 o 
  -3   7   9       19.92       12.60     10.42 o 
  -2   7   9     1923.41     2006.69     35.76 o 
  -1   7   9      115.03      128.70     10.49 o 
   0   7   9     1150.91     1175.77     19.12 o 
   1   7   9      419.66      437.19     11.83 o 
   2   7   9      614.97      585.65     18.10 o 
   3   7   9      106.69      116.56     10.86 o 
   4   7   9       58.13       40.47     10.01 o 
   5   7   9        5.43       -5.28     11.53 o 
   6   7   9        0.89      -12.42     16.08 o 
  -8   8   9        0.34      -23.67     15.78 o 
  -7   8   9      177.95      180.76     27.89 o 
  -6   8   9       14.99       -7.20     13.00 o 
  -5   8   9       14.96        1.69     19.92 o 
  -4   8   9       20.33       16.24     13.40 o 
  -3   8   9       21.60       16.99      8.89 o 
  -2   8   9      113.83      111.64     12.28 o 
  -1   8   9      463.05      527.87     16.85 o 
   0   8   9        4.25        7.78      7.07 o 
   1   8   9      996.23      995.74     16.85 o 
   2   8   9       23.09        5.17     11.25 o 
   3   8   9      166.43      191.10     12.39 o 
   4   8   9        1.53      -15.44     10.30 o 
   5   8   9      138.05      174.74     21.22 o 
   6   8   9        0.24       -9.40     17.54 o 
  -7   9   9       23.06       27.33     17.58 o 
  -6   9   9       13.84       -6.55     14.10 o 
  -5   9   9       28.86       13.42     13.38 o 
  -4   9   9       23.81       10.50     35.86 o 
  -3   9   9      297.12      317.91     16.56 o 
  -2   9   9        2.85        1.93      8.80 o 
  -1   9   9      214.44      259.81     18.03 o 
   0   9   9      125.40      115.65     12.12 o 
   1   9   9      112.98      156.92      9.89 o 
   2   9   9       18.83       -0.20      9.26 o 
   3   9   9       27.88       38.28     14.54 o 
   4   9   9        2.43       -3.82     11.36 o 
   5   9   9        5.25      -12.04     16.13 o 
  -7  10   9        1.33      -22.90     15.27 o 
  -6  10   9      148.25      165.96     21.41 o 
  -5  10   9        0.36      -11.88     13.40 o 
  -4  10   9       43.63       20.50     13.40 o 
  -3  10   9       19.20       28.10     16.43 o 
  -2  10   9       28.59       36.74     10.92 o 
  -1  10   9       18.47        1.32      9.57 o 
   0  10   9       51.76       67.17     11.65 o 
   1  10   9       11.69       10.24      9.52 o 
   2  10   9       19.87       21.36     10.82 o 
   3  10   9        0.15      -16.02     13.29 o 
   4  10   9      146.44      238.36     32.60 o 
   5  10   9        4.51        3.62     25.36 o 
  -7  11   9       11.88       -3.38     17.92 o 
  -6  11   9       20.95       -9.88     15.47 o 
  -5  11   9      110.95      105.19     19.39 o 
  -4  11   9      120.84      107.78     18.28 o 
  -3  11   9      242.36      285.92     18.03 o 
  -2  11   9      480.12      428.63     19.12 o 
  -1  11   9      690.19      695.75     22.60 o 
   0  11   9      329.24      361.89     18.62 o 
   1  11   9      392.14      417.26     18.81 o 
   2  11   9      172.34      200.08     16.88 o 
   3  11   9       71.31       61.58     24.63 o 
   4  11   9       25.54       71.73     27.53 o 
   5  11   9       10.34       18.11     27.53 o 
  -6  12   9       94.66       79.27     21.03 o 
  -5  12   9       10.46       10.48     16.54 o 
  -4  12   9      118.37       91.36     15.01 o 
  -3  12   9       25.14       24.28     12.50 o 
  -2  12   9       30.63       12.48     11.71 o 
  -1  12   9       64.53       34.54     12.13 o 
   0  12   9        9.87       -1.46     11.18 o 
   1  12   9       33.06       11.59     14.54 o 
   2  12   9       74.03       85.68     17.11 o 
   3  12   9       22.88      -18.11     22.46 o 
   4  12   9      123.88      130.41     31.88 o 
  -5  13   9       12.89        2.56     17.92 o 
  -4  13   9      139.81      101.26     16.51 o 
  -3  13   9       50.27       39.48     14.14 o 
  -2  13   9      174.88      176.14     19.32 o 
  -1  13   9        2.96       -1.04     11.72 o 
   0  13   9      166.68      143.79     15.97 o 
   1  13   9       22.47       37.01     16.60 o 
   2  13   9       49.04       69.80     17.22 o 
   3  13   9       27.79       12.32     25.36 o 
  -5  14   9       21.42       29.17     19.08 o 
  -4  14   9        6.89        6.91     13.82 o 
  -3  14   9        0.87      -16.98     12.67 o 
  -2  14   9        7.66        3.68     13.18 o 
  -1  14   9       20.15      -16.72     12.04 o 
   0  14   9       14.32       20.01     15.66 o 
   1  14   9       85.56       85.49     27.53 o 
   2  14   9        0.57      -22.13     14.75 o 
   3  14   9      107.65      105.78     34.05 o 
  -4  15   9      100.30      127.44     18.42 o 
  -3  15   9       52.19       70.31     16.60 o 
  -2  15   9      126.20      102.48     16.95 o 
  -1  15   9       29.48        7.49     15.84 o 
   0  15   9       79.17      102.88     30.43 o 
   1  15   9       46.14       42.75     26.08 o 
   2  15   9        7.57       -8.35     17.33 o 
  -2  16   9        1.37        2.97     18.05 o 
  -1  16   9       29.00       49.27     29.70 o 
   0  16   9        1.75      -18.84     26.81 o 
  -8   0  10      181.79      182.57     30.43 o 
  -6   0  10      142.94      191.35     18.05 o 
  -4   0  10       31.68       16.66     12.32 o 
  -2   0  10        3.07      -14.13      9.42 o 
   0   0  10      843.42      844.23     21.44 o 
   2   0  10     1561.47     1514.93     46.37 o 
   4   0  10      429.02      479.91     25.72 o 
   6   0  10      128.21      156.72     41.66 o 
  -8   1  10        0.12        1.07     14.59 o 
  -7   1  10      119.61      135.90     19.17 o 
  -6   1  10       10.41       16.37     11.45 o 
  -5   1  10     1107.77     1222.19     46.80 o 
  -4   1  10        2.16       -1.70      7.23 o 
  -3   1  10     2053.85     2089.25     29.08 o 
  -2   1  10      725.38      690.74     26.03 o 
  -1   1  10     1517.76     1550.13     24.11 o 
   0   1  10        2.99       -1.80      6.29 o 
   1   1  10      614.38      639.81     15.97 o 
   2   1  10      124.13      123.15     13.57 o 
   3   1  10      304.19      299.79     12.53 o 
   4   1  10       39.45       38.34      9.03 o 
   5   1  10        1.42      -12.77      9.03 o 
   6   1  10       12.23       15.68     12.74 o 
  -8   2  10      101.47      133.25     20.47 o 
  -7   2  10       12.52      -11.95     12.30 o 
  -6   2  10      171.81      237.48     18.44 o 
  -5   2  10        4.98      -14.97      9.98 o 
  -4   2  10       58.45       53.65      9.08 o 
  -3   2  10       47.52       50.16      8.66 o 
  -2   2  10       76.02      100.82      9.47 o 
  -1   2  10       32.42       20.41      7.24 o 
   0   2  10        1.93        5.04      6.49 o 
   1   2  10       67.76       85.22      8.84 o 
   2   2  10       64.72       57.43     13.40 o 
   3   2  10      199.60      217.69     13.58 o 
   4   2  10       14.20       20.11      8.75 o 
   5   2  10      116.17      105.58     15.84 o 
   6   2  10        3.49       -6.72     10.39 o 
  -8   3  10        3.22      -12.64     13.80 o 
  -7   3  10        5.56      -18.53     12.36 o 
  -6   3  10       58.03       98.27     15.27 o 
  -5   3  10      168.87      197.04     17.11 o 
  -4   3  10      110.57      116.18     18.11 o 
  -3   3  10      446.35      453.04     14.48 o 
  -2   3  10     1048.53     1094.37     20.62 o 
  -1   3  10        3.97       -3.33      6.25 o 
   0   3  10     1663.42     1750.96     25.99 o 
   1   3  10      465.44      478.08     14.70 o 
   2   3  10      596.88      594.17     18.80 o 
   3   3  10        4.60        1.43      8.92 o 
   4   3  10      112.77       98.85     10.98 o 
   5   3  10       29.66       24.16     11.50 o 
   6   3  10        0.23       -6.05     10.66 o 
  -8   4  10        9.97       -9.57     15.05 o 
  -7   4  10       50.07       72.29     15.78 o 
  -6   4  10       42.48       25.04     13.40 o 
  -5   4  10       18.47       11.92     11.13 o 
  -4   4  10       41.61       28.06     11.24 o 
  -3   4  10      413.68      406.08     18.96 o 
  -2   4  10      282.78      283.54     12.36 o 
  -1   4  10      810.04      803.62     18.07 o 
   0   4  10      456.22      468.69     14.75 o 
   1   4  10     1193.44     1203.69     22.42 o 
   2   4  10      586.53      584.85     17.30 o 
   3   4  10      680.14      685.33     19.71 o 
   4   4  10      110.52      141.15     21.49 o 
   5   4  10      249.10      247.51     15.18 o 
   6   4  10       24.20       36.11     12.06 o 
  -8   5  10       38.83       29.03     20.29 o 
  -7   5  10        5.46      -11.94     13.29 o 
  -6   5  10       66.35      107.38     16.88 o 
  -5   5  10      167.89      155.85     16.81 o 
  -4   5  10      290.04      341.60     20.23 o 
  -3   5  10      849.44      861.70     25.61 o 
  -2   5  10      506.55      499.59     20.08 o 
  -1   5  10      770.03      765.31     18.15 o 
   0   5  10      658.86      604.37     16.51 o 
   1   5  10      625.55      652.41     16.84 o 
   2   5  10      662.16      633.89     23.04 o 
   3   5  10      140.14      184.49     20.94 o 
   4   5  10        0.15       -8.33     10.10 o 
   5   5  10        3.30        0.67     11.58 o 
   6   5  10       20.02        7.71     16.54 o 
  -8   6  10       34.68       24.74     17.40 o 
  -7   6  10       13.58       -1.27     14.32 o 
  -6   6  10      319.47      305.05     22.69 o 
  -5   6  10        1.15       -2.83     11.13 o 
  -4   6  10        0.17      -14.33     10.61 o 
  -3   6  10      210.24      228.41     17.33 o 
  -2   6  10      163.59      159.27     15.34 o 
  -1   6  10        6.85        3.94      7.93 o 
   0   6  10      228.17      260.93     13.76 o 
   1   6  10        8.16        4.30      7.15 o 
   2   6  10      133.06      141.00     12.68 o 
   3   6  10      216.94      206.94     14.92 o 
   4   6  10       12.72       15.80     10.98 o 
   5   6  10      122.80      115.11     15.86 o 
   6   6  10       25.27       16.40     17.40 o 
  -8   7  10        3.46       -1.93     16.81 o 
  -7   7  10       72.46       66.48     21.37 o 
  -6   7  10        1.95      -19.17     12.78 o 
  -5   7  10      288.91      289.02     21.44 o 
  -4   7  10        0.27        7.50     11.75 o 
  -3   7  10      436.26      474.11     21.50 o 
  -2   7  10      140.70      128.07     14.95 o 
  -1   7  10      811.41      901.01     27.17 o 
   0   7  10      187.92      187.74     10.51 o 
   1   7  10      233.15      303.07     13.12 o 
   2   7  10       90.00       66.42     11.43 o 
   3   7  10        2.65        3.85     10.17 o 
   4   7  10        3.60        8.71     11.41 o 
   5   7  10        0.09        0.44     16.30 o 
   6   7  10        7.09      -10.87     28.26 o 
  -7   8  10       16.52       28.28     16.36 o 
  -6   8  10       51.57       58.29     16.70 o 
  -5   8  10       64.53       54.46     15.27 o 
  -4   8  10      227.76      232.84     35.50 o 
  -3   8  10       55.74       74.06     14.43 o 
  -2   8  10       38.60       27.47     11.97 o 
  -1   8  10      180.49      226.47     18.18 o 
   0   8  10        9.08       11.20      7.74 o 
   1   8  10      199.65      258.29     11.55 o 
   2   8  10        6.79       -3.95     10.02 o 
   3   8  10       59.51       40.58     14.34 o 
   4   8  10       69.68       77.54     17.16 o 
   5   8  10       14.37       -0.94     16.13 o 
  -7   9  10       40.72       54.14     22.82 o 
  -6   9  10      157.18      206.98     40.93 o 
  -5   9  10      185.63      170.42     40.21 o 
  -4   9  10      738.53      766.08     59.41 o 
  -3   9  10      323.42      379.37     23.50 o 
  -2   9  10      806.54      771.85     26.86 o 
  -1   9  10       97.12      114.53     25.72 o 
   0   9  10      584.48      557.06     18.95 o 
   1   9  10        1.22        0.84      7.34 o 
   2   9  10      130.68      133.49     22.07 o 
   3   9  10       18.27       13.09     19.56 o 
   4   9  10       22.19        2.87     17.39 o 
   5   9  10        0.02      -21.01     21.73 o 
  -7  10  10       34.99       16.18     18.10 o 
  -6  10  10        8.60       -9.09     15.14 o 
  -5  10  10       31.48       20.67     15.27 o 
  -4  10  10        1.22        7.44     13.91 o 
  -3  10  10      219.89      184.49     19.39 o 
  -2  10  10      101.62       67.40     19.92 o 
  -1  10  10        9.25       -3.45     12.70 o 
   0  10  10       12.95       -6.55     10.21 o 
   1  10  10      105.79      113.52     11.82 o 
   2  10  10        0.94        3.21     13.57 o 
   3  10  10      121.83      141.18     19.47 o 
   4  10  10        4.19       11.59     23.18 o 
   5  10  10       93.77      126.06     33.33 o 
  -6  11  10       22.71       27.49     17.92 o 
  -5  11  10        9.80        4.34     15.99 o 
  -4  11  10      306.37      360.95     25.55 o 
  -3  11  10      101.64      124.84     18.96 o 
  -2  11  10      344.57      389.04     27.89 o 
  -1  11  10       59.46       58.98     12.88 o 
   0  11  10      108.78      127.89     14.48 o 
   1  11  10        0.23      -11.36      8.90 o 
   2  11  10       89.82      108.98     14.49 o 
   3  11  10        0.25       -2.17     22.46 o 
   4  11  10       29.18       76.80     28.26 o 
  -6  12  10        3.90        0.00     17.23 o 
  -5  12  10       32.12       23.73     17.54 o 
  -4  12  10        0.17        8.38     15.65 o 
  -3  12  10        7.27        1.66     16.30 o 
  -2  12  10        6.15        3.49     14.59 o 
  -1  12  10        6.92       -9.54     11.15 o 
   0  12  10      202.82      179.42     19.41 o 
   1  12  10        2.75       -4.53     11.28 o 
   2  12  10      173.15      165.27     16.66 o 
   3  12  10       35.84       35.50     25.36 o 
   4  12  10      146.11      183.30     36.22 o 
  -5  13  10      108.14      112.17     31.15 o 
  -4  13  10        0.15      -16.88     15.99 o 
  -3  13  10      169.61      149.62     21.41 o 
  -2  13  10        6.06      -13.26     14.43 o 
  -1  13  10      234.75      178.22     17.48 o 
   0  13  10       93.43      109.28     15.97 o 
   1  13  10       82.19       45.34     13.95 o 
   2  13  10       11.56        1.69     15.78 o 
   3  13  10        2.76      -28.98     25.36 o 
  -4  14  10        5.55       -2.50     17.40 o 
  -3  14  10        0.15       -9.31     16.18 o 
  -2  14  10       24.69        8.24     19.92 o 
  -1  14  10        0.20        8.50     13.11 o 
   0  14  10       97.12      106.23     23.91 o 
   1  14  10        3.46      -11.57     15.66 o 
   2  14  10      112.28       92.80     21.22 o 
  -3  15  10       42.32       14.57     18.84 o 
  -2  15  10        3.45       -5.60     17.06 o 
  -1  15  10       13.55        6.41     14.05 o 
   0  15  10       30.02       -2.17     25.36 o 
   1  15  10       16.50      -18.27     16.88 o 
  -7   0  11      193.00      224.59     31.15 o 
  -5   0  11      340.18      354.55     20.71 o 
  -3   0  11       45.81       49.99     15.21 o 
  -1   0  11      733.99      702.09     21.22 o 
   1   0  11      122.01      120.99     18.84 o 
   3   0  11      175.37      168.81     24.63 o 
   5   0  11      135.32      126.06     26.08 o 
  -8   1  11       83.70       37.02     17.84 o 
  -7   1  11       19.39       25.72     16.39 o 
  -6   1  11      592.23      581.15     38.40 o 
  -5   1  11        7.93       -3.99      8.88 o 
  -4   1  11      568.55      613.53     17.95 o 
  -3   1  11        3.68        7.37      7.38 o 
  -2   1  11      600.57      625.01     17.01 o 
  -1   1  11       98.97      107.54     10.31 o 
   0   1  11      392.55      411.66     14.31 o 
   1   1  11       15.71        3.09      9.47 o 
   2   1  11      293.49      358.10     19.17 o 
   3   1  11       12.12      -12.15     11.01 o 
   4   1  11       25.58        4.69     12.54 o 
   5   1  11       20.57       23.92     15.11 o 
   6   1  11        3.56       -8.59     19.56 o 
  -8   2  11       52.90       70.73     19.45 o 
  -7   2  11        8.35       14.64     13.57 o 
  -6   2  11       57.01       89.46     15.86 o 
  -5   2  11        1.05       -1.81     11.24 o 
  -4   2  11       24.43        4.38      8.23 o 
  -3   2  11      158.53      168.12     16.21 o 
  -2   2  11      120.07      139.65     12.00 o 
  -1   2  11       58.38       69.42      9.34 o 
   0   2  11     1049.34     1044.35     21.09 o 
   1   2  11      145.67      130.75     14.08 o 
   2   2  11      811.52      876.12     26.89 o 
   3   2  11       93.68       99.73     15.11 o 
   4   2  11      229.98      240.75     19.98 o 
   5   2  11       60.52       60.16     16.13 o 
   6   2  11       58.14       24.95     16.64 o 
  -8   3  11       15.88      -32.60     21.73 o 
  -7   3  11      108.84      151.40     19.29 o 
  -6   3  11      104.31      145.80     18.42 o 
  -5   3  11      133.16      196.98     17.91 o 
  -4   3  11     1058.36     1080.90     29.43 o 
  -3   3  11      705.23      759.20     19.00 o 
  -2   3  11      218.82      233.26     16.56 o 
  -1   3  11      492.62      530.65     16.09 o 
   0   3  11       46.16       69.71      9.55 o 
   1   3  11       93.21      101.43     13.80 o 
   2   3  11       40.99       53.98     12.81 o 
   3   3  11       35.37       24.90     12.54 o 
   4   3  11       17.69       13.25     13.57 o 
   5   3  11       31.62        7.12     17.03 o 
   6   3  11        2.20      -21.48     14.32 o 
  -8   4  11       34.39       10.87     15.86 o 
  -7   4  11       30.02       26.57     15.05 o 
  -6   4  11       59.63       27.49     14.13 o 
  -5   4  11      225.56      213.62     19.17 o 
  -4   4  11      107.38      138.93     16.30 o 
  -3   4  11       33.55       24.47     11.52 o 
  -2   4  11      275.49      276.94     18.14 o 
  -1   4  11       81.58       62.64      9.34 o 
   0   4  11       83.70       77.87     12.73 o 
   1   4  11      166.65      196.44     16.88 o 
   2   4  11      138.00      145.49     16.08 o 
   3   4  11        2.95       -8.66     12.03 o 
   4   4  11      199.79      237.94     41.30 o 
   5   4  11       16.25        8.92     14.54 o 
   6   4  11       71.44       40.31     28.62 o 
  -8   5  11        3.15       13.25     16.60 o 
  -7   5  11        2.86        4.37     14.95 o 
  -6   5  11      155.92      158.31     18.87 o 
  -5   5  11      217.51      272.11     47.82 o 
  -4   5  11      310.52      327.27     20.93 o 
  -3   5  11      353.55      384.06     21.01 o 
  -2   5  11      292.65      294.99     13.64 o 
  -1   5  11      427.62      460.17     16.20 o 
   0   5  11       88.01       94.92     10.86 o 
   1   5  11      247.75      292.56     19.60 o 
   2   5  11        1.53       -2.90     11.75 o 
   3   5  11        9.37       -0.89     12.68 o 
   4   5  11       12.15       -2.66     13.06 o 
   5   5  11        4.52       -4.80     14.75 o 
  -8   6  11        9.18        5.06     23.55 o 
  -7   6  11       24.22       -5.98     14.80 o 
  -6   6  11       29.30        1.45     13.58 o 
  -5   6  11       10.49        4.94     13.00 o 
  -4   6  11       56.00       51.52     25.72 o 
  -3   6  11      156.39      156.17     25.00 o 
  -2   6  11       43.23       27.45     16.30 o 
  -1   6  11      334.82      339.74     14.43 o 
   0   6  11       33.70       14.20      9.06 o 
   1   6  11      632.80      646.43     24.01 o 
   2   6  11       66.01       48.19     13.80 o 
   3   6  11      411.17      386.83     21.77 o 
   4   6  11       17.86        2.12     13.80 o 
   5   6  11       45.88       66.42     14.61 o 
  -7   7  11       13.09       12.16     15.84 o 
  -6   7  11      165.44      182.09     20.93 o 
  -5   7  11       19.39       24.27     14.32 o 
  -4   7  11      847.84      893.95     32.24 o 
  -3   7  11       36.46       56.23     20.29 o 
  -2   7  11      783.89      796.31     47.82 o 
  -1   7  11       14.46        2.17     13.04 o 
   0   7  11      104.98       98.08     11.85 o 
   1   7  11        2.33       -2.46     11.52 o 
   2   7  11       17.96       -2.17     12.81 o 
   3   7  11        0.27      -10.14     12.81 o 
   4   7  11        0.56       -5.50     11.83 o 
   5   7  11       19.86      -19.81     15.78 o 
  -7   8  11       47.46       36.49     17.73 o 
  -6   8  11       29.53       45.96     16.88 o 
  -5   8  11        0.94      -15.58     18.47 o 
  -4   8  11        0.82        0.17     13.00 o 
  -3   8  11       23.79       -1.48     12.48 o 
  -2   8  11        2.04        6.61     11.84 o 
  -1   8  11      207.63      205.40     22.82 o 
   0   8  11       43.60       40.44     14.08 o 
   1   8  11      301.30      375.65     22.47 o 
   2   8  11      267.63      315.08     31.52 o 
   3   8  11       39.57       66.36     16.08 o 
   4   8  11       77.34       63.76     14.64 o 
   5   8  11        2.90       10.30     16.88 o 
  -7   9  11       30.92        1.76     17.92 o 
  -6   9  11       19.81      -15.46     14.43 o 
  -5   9  11       17.69       20.10     15.47 o 
  -4   9  11       99.93       87.58     17.33 o 
  -3   9  11      265.13      310.72     22.90 o 
  -2   9  11      123.41      136.29     27.53 o 
  -1   9  11      403.24      401.20     22.76 o 
   0   9  11      398.57      452.35     31.88 o 
   1   9  11      305.36      363.29     21.55 o 
   2   9  11      146.21      190.03     25.00 o 
   3   9  11      104.83       97.31     25.36 o 
   4   9  11       53.68       64.91     18.18 o 
  -6  10  11       31.12       20.92     17.02 o 
  -5  10  11       17.37       11.44     15.99 o 
  -4  10  11       37.79        1.51     14.43 o 
  -3  10  11       68.53       75.97     17.11 o 
  -2  10  11      182.70      205.04     38.76 o 
  -1  10  11       33.23       27.98     14.62 o 
   0  10  11      442.47      496.83     33.69 o 
   1  10  11      119.79       86.22     24.63 o 
   2  10  11      142.60      139.83     26.81 o 
   3  10  11       20.60       14.49     21.73 o 
   4  10  11      134.98      152.14     31.88 o 
  -6  11  11        6.26        6.78     16.62 o 
  -5  11  11      168.74      185.96     23.50 o 
  -4  11  11        7.95       -3.53     15.27 o 
  -3  11  11      185.12      175.88     21.03 o 
  -2  11  11       17.04       -7.31     13.91 o 
  -1  11  11      272.68      211.69     39.12 o 
   0  11  11        3.09        0.52     14.23 o 
   1  11  11      164.49      115.92     26.81 o 
   2  11  11        2.09       13.77     22.46 o 
   3  11  11        3.26      -10.14     21.73 o 
  -5  12  11        0.53       17.39     17.39 o 
  -4  12  11        0.23      -21.95     15.49 o 
  -3  12  11       13.67      -15.47     15.14 o 
  -2  12  11        3.32       -7.86     14.43 o 
  -1  12  11      109.91      113.62     19.39 o 
   0  12  11       42.23       35.71     21.37 o 
   1  12  11       87.74       47.82     24.63 o 
   2  12  11       49.56       55.79     25.36 o 
  -4  13  11      117.78      106.07     21.23 o 
  -3  13  11       59.11       20.06     18.47 o 
  -2  13  11      179.12      231.83     23.62 o 
  -1  13  11       26.77       10.64     16.01 o 
   0  13  11      122.28      164.57     21.59 o 
   1  13  11        1.07      -20.29     22.46 o 
  -3  14  11        0.13       -2.36     19.56 o 
  -2  14  11       26.90        5.71     16.88 o 
  -1  14  11        0.54      -26.22     21.01 o 
   0  14  11       11.46        7.24     17.06 o 
  -8   0  12        2.81      -32.60     23.18 o 
  -6   0  12       59.75       41.30     22.46 o 
  -4   0  12     1011.64     1010.39     29.15 o 
  -2   0  12      983.94      913.17     26.13 o 
   0   0  12      141.02      137.34     23.18 o 
   2   0  12      291.62      273.14     27.53 o 
   4   0  12       70.42       54.34     22.46 o 
  -8   1  12        5.30       -9.51     16.60 o 
  -7   1  12      178.98      177.56     27.89 o 
  -6   1  12      137.85      138.65     25.38 o 
  -5   1  12      582.02      587.39     24.53 o 
  -4   1  12      205.09      233.17     14.52 o 
  -3   1  12      992.37     1004.68     22.42 o 
  -2   1  12     1646.10     1584.35     27.47 o 
  -1   1  12       61.95       61.94     10.31 o 
   0   1  12      233.85      264.42     12.35 o 
   1   1  12       37.71       45.19     12.68 o 
   2   1  12       92.23       65.48     21.37 o 
   3   1  12       11.81       11.79     12.78 o 
   4   1  12        0.55       -2.98     13.57 o 
   5   1  12       23.78       34.90     16.37 o 
  -8   2  12       17.34       19.92     17.93 o 
  -7   2  12       19.04      -13.04     20.29 o 
  -6   2  12        5.05        0.13     13.00 o 
  -5   2  12       85.23       64.24     14.80 o 
  -4   2  12       62.81       54.07     10.35 o 
  -3   2  12       66.61       63.77     10.49 o 
  -2   2  12      471.79      446.20     18.08 o 
  -1   2  12        2.01       -3.66      7.93 o 
   0   2  12      515.53      464.21     22.59 o 
   1   2  12       65.76       98.76     14.34 o 
   2   2  12      239.82      245.98     19.47 o 
   3   2  12      166.45      191.63     19.47 o 
   4   2  12       92.42       74.88     17.16 o 
   5   2  12      137.65      126.98     19.72 o 
  -8   3  12       58.01       18.84     25.36 o 
  -7   3  12       12.81       11.69     15.34 o 
  -6   3  12      313.84      357.71     24.53 o 
  -5   3  12       62.04       60.75     16.66 o 
  -4   3  12      645.71      660.79     25.04 o 
  -3   3  12        1.72       -1.91      8.34 o 
  -2   3  12      938.82      908.24     22.27 o 
  -1   3  12       28.12       44.00      9.60 o 
   0   3  12      822.60      826.53     20.43 o 
   1   3  12      353.22      339.08     55.79 o 
   2   3  12      113.13       80.53     14.86 o 
   3   3  12       52.16       53.25     14.86 o 
   4   3  12        0.58      -13.31     22.10 o 
   5   3  12       18.14       16.30     15.37 o 
  -8   4  12        7.57        1.81     22.46 o 
  -7   4  12       37.58        8.39     18.11 o 
  -6   4  12        3.96       -6.44     13.80 o 
  -5   4  12       41.33       30.51     14.54 o 
  -4   4  12       28.41       12.42     12.36 o 
  -3   4  12       11.43        4.96     11.52 o 
  -2   4  12        0.57       -2.93      8.50 o 
  -1   4  12      123.75      167.39     24.77 o 
   0   4  12        0.73       -4.57      8.50 o 
   1   4  12      496.92      496.93     22.28 o 
   2   4  12        6.11      -15.21     11.27 o 
   3   4  12      111.92       97.59     17.40 o 
   4   4  12        1.00       -9.51     13.57 o 
   5   4  12       33.72       28.94     16.64 o 
  -7   5  12      128.25      132.86     20.42 o 
  -6   5  12      183.34      245.02     27.53 o 
  -5   5  12      240.37      232.29     20.71 o 
  -4   5  12      196.00      222.76     19.39 o 
  -3   5  12      208.31      209.14     18.36 o 
  -2   5  12      197.68      164.60     16.64 o 
  -1   5  12       41.05       32.14      9.86 o 
   0   5  12       73.32       67.00     11.28 o 
   1   5  12        2.75       -5.91     11.65 o 
   2   5  12       68.50       37.67     14.34 o 
   3   5  12        4.36        0.03     13.06 o 
   4   5  12        3.23        3.62     14.34 o 
   5   5  12       11.75      -11.22     14.83 o 
  -7   6  12        8.68       -6.97     14.95 o 
  -6   6  12      120.47      145.11     31.88 o 
  -5   6  12       42.82       41.44     15.27 o 
  -4   6  12        0.15      -10.96     12.01 o 
  -3   6  12        4.54      -14.69     11.13 o 
  -2   6  12      163.30      139.33     18.11 o 
  -1   6  12       94.81       79.33     11.28 o 
   0   6  12      469.77      517.12     18.14 o 
   1   6  12        0.57       -7.28     12.03 o 
   2   6  12      431.34      446.58     23.20 o 
   3   6  12        3.54      -11.38     13.80 o 
   4   6  12       50.16       61.35     17.91 o 
   5   6  12        0.13      -11.31     15.86 o 
  -7   7  12      128.57      131.79     39.85 o 
  -6   7  12        6.88      -13.63     13.91 o 
  -5   7  12      464.72      431.27     25.09 o 
  -4   7  12       75.92       61.43     26.81 o 
  -3   7  12      389.43      382.73     22.01 o 
  -2   7  12       52.39       46.97     18.84 o 
  -1   7  12      330.11      348.88     20.74 o 
   0   7  12       24.15       11.13     10.28 o 
   1   7  12      245.27      214.02     19.45 o 
   2   7  12        3.11      -18.82     12.54 o 
   3   7  12        2.23       19.86     15.34 o 
   4   7  12       32.24       33.33     16.91 o 
  -7   8  12        6.70       -8.74     16.54 o 
  -6   8  12        8.55       -3.37     15.86 o 
  -5   8  12        0.23      -20.09     13.40 o 
  -4   8  12        3.76      -16.85     12.88 o 
  -3   8  12       17.56       -2.66     12.88 o 
  -2   8  12      151.45      103.74     16.81 o 
  -1   8  12      120.87      133.05     17.67 o 
   0   8  12      228.31      211.93     19.98 o 
   1   8  12      223.76      194.30     20.29 o 
   2   8  12       50.39       38.04     14.86 o 
   3   8  12       74.02       21.27     15.62 o 
   4   8  12      108.82      100.46     23.18 o 
  -6   9  12       41.70       17.03     24.27 o 
  -5   9  12       23.51       17.17     16.50 o 
  -4   9  12      337.63      383.58     53.61 o 
  -3   9  12      104.07      135.20     18.87 o 
  -2   9  12      255.72      269.49     21.96 o 
  -1   9  12       54.39       40.58     15.34 o 
   0   9  12       85.27       76.25     17.16 o 
   1   9  12        3.39      -24.63     18.11 o 
   2   9  12        0.07      -19.58     13.06 o 
   3   9  12        1.22        0.06     17.75 o 
   4   9  12       21.92       13.04     24.63 o 
  -6  10  12        1.52       -4.14     16.54 o 
  -5  10  12       24.49       47.19     18.84 o 
  -4  10  12       10.48       -8.21     15.34 o 
  -3  10  12       46.67       41.09     16.30 o 
  -2  10  12       14.61       13.96     14.54 o 
  -1  10  12      125.61      118.77     18.87 o 
   0  10  12        6.14      -16.13     14.54 o 
   1  10  12      192.78      219.52     31.15 o 
   2  10  12       45.16        9.32     15.11 o 
   3  10  12      171.19      195.61     31.88 o 
  -5  11  12        6.51       -9.61     15.49 o 
  -4  11  12      146.98      113.35     20.42 o 
  -3  11  12       60.76       34.46     16.18 o 
  -2  11  12      351.88      354.50     25.48 o 
  -1  11  12       62.06       32.22     16.18 o 
   0  11  12      114.26       98.59     19.39 o 
   1  11  12        4.45      -10.14     21.01 o 
   2  11  12       17.53      -12.32     21.73 o 
   3  11  12        0.42       -7.97     23.18 o 
  -5  12  12        6.65       -6.17     17.23 o 
  -4  12  12       28.37       36.39     17.92 o 
  -3  12  12        1.64       -5.68     15.80 o 
  -2  12  12       53.58       36.37     17.73 o 
  -1  12  12       54.39       39.76     17.33 o 
   0  12  12       70.36       86.14     19.96 o 
   1  12  12       62.58       46.37     26.08 o 
   2  12  12       20.13       20.29     26.08 o 
  -4  13  12        5.08        8.65     18.22 o 
  -3  13  12       40.95       -2.60     16.88 o 
  -2  13  12        0.52       -4.21     16.01 o 
  -1  13  12       63.18       48.27     18.25 o 
   0  13  12       43.36       13.44     18.44 o 
   1  13  12       15.56       43.47     26.08 o 
  -2  14  12       31.80        8.69     24.63 o 
  -1  14  12        5.05       17.03     18.25 o 
  -7   0  13        2.00      -17.39     21.01 o 
  -5   0  13        0.16       -3.17     12.01 o 
  -3   0  13      290.72      333.40     36.95 o 
  -1   0  13     1699.89     1745.77     36.56 o 
   1   0  13      802.71      833.17     39.85 o 
   3   0  13      303.01      300.67     31.88 o 
   5   0  13       88.23       66.65     27.53 o 
  -8   1  13       85.53       84.78     21.26 o 
  -7   1  13       31.30        5.07     16.39 o 
  -6   1  13      433.11      433.59     26.72 o 
  -5   1  13       26.51       10.76     11.13 o 
  -4   1  13      468.78      462.65     20.25 o 
  -3   1  13       73.88       84.74     17.24 o 
  -2   1  13      102.15       90.46     11.99 o 
  -1   1  13        0.44      -11.23      7.48 o 
   0   1  13       14.92        0.54     12.03 o 
   1   1  13        1.26      -10.06     19.56 o 
   2   1  13        1.45      -16.91     11.27 o 
   3   1  13        1.61      -13.91     12.78 o 
   4   1  13       17.32      -10.51     13.57 o 
   5   1  13        0.23      -15.96     14.75 o 
  -7   2  13        0.03      -21.89     14.59 o 
  -6   2  13        2.65      -10.51     24.27 o 
  -5   2  13       17.59        1.77     12.48 o 
  -4   2  13       37.29       27.80     13.80 o 
  -3   2  13      536.98      521.49     18.24 o 
  -2   2  13      202.52      222.32     14.63 o 
  -1   2  13      189.86      236.37     15.05 o 
   0   2  13      537.27      531.33     27.89 o 
   1   2  13      176.96      195.22     18.69 o 
   2   2  13      393.23      421.23     22.76 o 
   3   2  13       41.56       33.57     28.98 o 
   4   2  13       52.23       49.63     16.39 o 
   5   2  13        8.76        5.94     16.37 o 
  -7   3  13      140.10      169.55     30.07 o 
  -6   3  13       20.89       13.34     14.83 o 
  -5   3  13      302.07      353.55     23.93 o 
  -4   3  13        0.57       -9.22     14.49 o 
  -3   3  13      730.84      707.41     20.56 o 
  -2   3  13       18.57        4.31      9.72 o 
  -1   3  13      897.96      883.43     24.53 o 
   0   3  13       37.54       36.57     10.63 o 
   1   3  13       88.86       87.67     52.53 o 
   2   3  13      129.24       97.78     16.88 o 
   3   3  13       29.12       17.91     14.75 o 
   4   3  13        9.37      -19.51     17.75 o 
   5   3  13        5.94      -12.29     15.34 o 
  -7   4  13       25.78        6.76     15.47 o 
  -6   4  13        1.10        5.61     14.80 o 
  -5   4  13        1.02        1.02     13.00 o 
  -4   4  13      269.68      290.52     21.73 o 
  -3   4  13       81.75       72.86     15.21 o 
  -2   4  13      420.12      456.90     17.36 o 
  -1   4  13       50.00       56.94     11.71 o 
   0   4  13      798.34      835.73     21.86 o 
   1   4  13       79.14      115.18     16.81 o 
   2   4  13      554.74      527.95     25.09 o 
   3   4  13        0.48      -12.82     13.57 o 
   4   4  13      223.22      177.80     20.99 o 
  -7   5  13       54.44       53.69     21.37 o 
  -6   5  13      115.38       99.32     19.29 o 
  -5   5  13      365.05      426.92     26.29 o 
  -4   5  13      254.59      240.84     21.14 o 
  -3   5  13      504.85      458.98     45.64 o 
  -2   5  13      281.73      278.21     20.71 o 
  -1   5  13      463.97      398.86     16.94 o 
   0   5  13      178.64      196.33     15.27 o 
   1   5  13      205.31      161.57     26.81 o 
   2   5  13        7.02      -10.51     13.32 o 
   3   5  13        0.12      -17.75     13.32 o 
   4   5  13        7.99        3.62     15.86 o 
  -7   6  13        1.12      -23.35     15.57 o 
  -6   6  13       17.00       10.87     15.86 o 
  -5   6  13      241.80      253.39     22.76 o 
  -4   6  13        3.37       -9.15     12.36 o 
  -3   6  13      447.91      386.23     22.52 o 
  -2   6  13      111.21      115.36     16.30 o 
  -1   6  13      246.89      252.91     20.47 o 
   0   6  13      261.84      319.09     17.96 o 
   1   6  13      109.22      123.41     17.91 o 
   2   6  13      119.62      132.94     19.92 o 
   3   6  13       20.41        9.06     15.37 o 
   4   6  13       88.01       67.31     19.56 o 
  -7   7  13        8.18       -8.85     17.16 o 
  -6   7  13       54.20       25.79     17.11 o 
  -5   7  13        4.94      -19.98     13.32 o 
  -4   7  13      138.70       97.66     17.33 o 
  -3   7  13       46.23       30.81     21.01 o 
  -2   7  13      159.67      132.47     26.08 o 
  -1   7  13       91.57       71.60     16.37 o 
   0   7  13        2.96       -5.53     10.73 o 
   1   7  13       36.19       15.67     13.80 o 
   2   7  13        9.51      -17.95     14.08 o 
   3   7  13       17.75        2.04     15.34 o 
   4   7  13       11.21        6.66     17.40 o 
  -6   8  13        0.27       -9.68     15.32 o 
  -5   8  13        2.12      -14.11     14.54 o 
  -4   8  13       61.64       72.21     28.62 o 
  -3   8  13       93.36      108.29     46.01 o 
  -2   8  13       79.79       96.73     17.73 o 
  -1   8  13      199.57      197.46     20.11 o 
   0   8  13       53.74       49.27     16.39 o 
   1   8  13      221.44      251.02     21.22 o 
   2   8  13       94.16       52.03     17.16 o 
   3   8  13      164.42      139.89     20.74 o 
  -6   9  13       53.40       36.60     25.36 o 
  -5   9  13       61.56       38.56     17.75 o 
  -4   9  13      140.95      169.56     21.23 o 
  -3   9  13      119.71      117.59     34.41 o 
  -2   9  13       19.11       34.40     15.86 o 
  -1   9  13       98.00       69.46     16.88 o 
   0   9  13        9.46       -4.40     15.27 o 
   1   9  13       17.88        7.97     20.29 o 
   2   9  13        0.19        5.45     15.34 o 
   3   9  13        2.20       -5.64     18.11 o 
  -5  10  13        0.01       -5.03     16.30 o 
  -4  10  13        0.32      -18.71     14.62 o 
  -3  10  13        3.81        9.79     15.32 o 
  -2  10  13      131.81      132.87     19.90 o 
  -1  10  13       31.16       25.92     15.99 o 
   0  10  13      333.93      286.49     24.57 o 
   1  10  13       11.11       48.54     23.91 o 
   2  10  13      117.49       77.52     27.53 o 
  -5  11  13       60.40       51.40     18.77 o 
  -4  11  13        0.48        7.38     16.70 o 
  -3  11  13       54.74       33.21     27.53 o 
  -2  11  13        1.77      -21.35     14.23 o 
  -1  11  13       20.62      -19.45     14.06 o 
   0  11  13        8.61       -3.63     15.99 o 
   1  11  13       22.49       23.18     22.46 o 
   2  11  13        0.58      -12.32     23.91 o 
  -4  12  13       22.93        1.77     17.58 o 
  -3  12  13        8.59      -19.53     15.49 o 
  -2  12  13       24.24       19.55     17.75 o 
  -1  12  13      107.45      124.27     28.62 o 
   0  12  13       37.32       22.45     18.47 o 
   1  12  13       97.70      122.44     30.43 o 
  -2  13  13       47.20       11.10     17.75 o 
  -1  13  13       62.08       60.12     26.08 o 
  -6   0  14       10.00       56.51     24.63 o 
  -4   0  14      310.04      381.70     23.10 o 
  -2   0  14     1008.62     1000.72     29.71 o 
   0   0  14       89.44       79.69     22.46 o 
   2   0  14       83.71       52.16     21.73 o 
   4   0  14       12.20       15.94     23.18 o 
  -7   1  14       67.68       52.31     19.45 o 
  -6   1  14       50.24       60.15     18.11 o 
  -5   1  14       79.72       83.40     14.37 o 
  -4   1  14       16.59       27.20      9.92 o 
  -3   1  14      296.85      337.62     15.96 o 
  -2   1  14      190.87      194.87     13.91 o 
  -1   1  14       32.23       16.48      9.42 o 
   0   1  14       11.71        6.74     13.20 o 
   1   1  14        4.53      -12.19     11.97 o 
   2   1  14        1.00      -13.48     14.49 o 
   3   1  14        1.62        3.98     14.86 o 
   4   1  14       29.35       33.99     17.40 o 
  -7   2  14        5.96        3.93     16.64 o 
  -6   2  14        5.59       -4.48     13.80 o 
  -5   2  14       75.68       95.45     17.40 o 
  -4   2  14       67.35       66.98     15.78 o 
  -3   2  14      541.23      545.07     19.36 o 
  -2   2  14      115.89      115.91     17.59 o 
  -1   2  14     1002.34     1031.13     24.79 o 
   0   2  14      291.43      327.35     42.02 o 
   1   2  14      746.48      826.65     41.30 o 
   2   2  14       42.23       28.03     15.05 o 
   3   2  14      228.89      253.29     68.83 o 
   4   2  14       13.28       21.98     16.88 o 
  -7   3  14       36.29       11.59     24.63 o 
  -6   3  14      140.79      179.30     25.00 o 
  -5   3  14      189.41      140.38     19.08 o 
  -4   3  14      255.82      291.58     22.25 o 
  -3   3  14       22.98       11.75     13.40 o 
  -2   3  14      136.93      111.79     13.66 o 
  -1   3  14        6.61        9.04     10.30 o 
   0   3  14       23.04       16.40     14.54 o 
   1   3  14       13.42       12.64     14.32 o 
   2   3  14       18.38       30.06     15.57 o 
   3   3  14       17.54        9.70     15.86 o 
   4   3  14       66.01       28.21     17.40 o 
  -7   4  14        0.25        1.40     15.32 o 
  -6   4  14        0.84       -0.47     26.81 o 
  -5   4  14        8.25        5.25     14.23 o 
  -4   4  14       82.07       58.42     15.86 o 
  -3   4  14       99.38       96.53     40.93 o 
  -2   4  14       15.60       10.89     10.67 o 
  -1   4  14      334.90      371.97     18.26 o 
   0   4  14       11.00       21.73     13.83 o 
   1   4  14      789.99      806.36     29.89 o 
   2   4  14        7.33        1.81     14.34 o 
   3   4  14      226.11      246.58     29.70 o 
   4   4  14       13.43      -12.32     15.37 o 
  -7   5  14       57.76       49.69     26.44 o 
  -6   5  14       84.92       71.89     21.01 o 
  -5   5  14       40.61       32.48     16.36 o 
  -4   5  14       79.78       58.44     15.99 o 
  -3   5  14        2.30        4.58     13.57 o 
  -2   5  14       45.18       41.94     27.17 o 
  -1   5  14        3.14        6.06     10.40 o 
   0   5  14        0.08        0.72     13.32 o 
   1   5  14       32.56       18.14     15.11 o 
   2   5  14       28.22       39.49     16.39 o 
   3   5  14        1.18      -21.04     14.03 o 
  -6   6  14       17.77        7.90     16.70 o 
  -5   6  14       29.43       35.44     16.50 o 
  -4   6  14      106.15       81.83     17.06 o 
  -3   6  14       45.84       48.95     15.47 o 
  -2   6  14      323.05      331.68     23.04 o 
  -1   6  14       88.94       84.54     16.37 o 
   0   6  14      458.19      518.85     24.65 o 
   1   6  14       16.92        0.08     14.59 o 
   2   6  14      375.16      349.93     35.50 o 
   3   6  14       15.14       -0.92     34.41 o 
  -6   7  14       19.71       10.39     16.64 o 
  -5   7  14      207.30      216.04     24.27 o 
  -4   7  14       13.34        8.53     14.27 o 
  -3   7  14      126.74       99.48     18.05 o 
  -2   7  14        8.04       23.86     22.82 o 
  -1   7  14        5.49       -9.90     13.80 o 
   0   7  14        4.19      -14.49     19.56 o 
   1   7  14        7.68       -3.54     15.11 o 
   2   7  14        2.61        3.32     15.11 o 
   3   7  14       15.25       22.28     17.16 o 
  -6   8  14       29.65       19.75     17.54 o 
  -5   8  14        2.64       -7.39     15.14 o 
  -4   8  14       67.18       51.36     17.75 o 
  -3   8  14        0.58       -3.62     19.92 o 
  -2   8  14      217.04      181.23     21.73 o 
  -1   8  14        7.16       -8.69     14.34 o 
   0   8  14      277.49      310.81     35.50 o 
   1   8  14       50.77       81.87     26.81 o 
   2   8  14       53.85       33.05     22.46 o 
  -5   9  14        9.64       -1.87     16.70 o 
  -4   9  14       44.38       16.21     28.62 o 
  -3   9  14       38.70       34.44     16.18 o 
  -2   9  14       18.49       -5.63     14.59 o 
  -1   9  14       40.68       18.80     21.37 o 
   0   9  14        0.79      -29.34     19.56 o 
   1   9  14        8.01       -1.45     22.46 o 
   2   9  14        0.12       -1.09     23.55 o 
  -4  10  14        0.50       10.46     16.54 o 
  -3  10  14      122.43       93.44     19.80 o 
  -2  10  14       10.39      -10.77     14.43 o 
  -1  10  14      131.55      147.32     21.96 o 
   0  10  14        5.21      -12.32     22.46 o 
   1  10  14       61.50       77.52     28.26 o 
  -3  11  14        3.40       -9.87     16.18 o 
  -2  11  14       59.86       16.04     16.60 o 
  -1  11  14        1.39      -22.10     15.88 o 
   0  11  14       10.36      -17.39     23.18 o 
  -7   0  15       40.42       32.60     25.36 o 
  -5   0  15      114.04      103.60     28.26 o 
  -3   0  15      229.79      284.68     22.17 o 
  -1   0  15      545.19      584.21     25.32 o 
   1   0  15      374.95      405.00     36.95 o 
   3   0  15       69.47       86.22     27.53 o 
  -6   1  15       57.38       58.68     18.44 o 
  -5   1  15        9.60       11.38     12.56 o 
  -4   1  15      108.53       91.66     14.29 o 
  -3   1  15       87.06       81.80     11.73 o 
  -2   1  15       29.44       19.72     10.04 o 
  -1   1  15        8.77        3.04      9.41 o 
   0   1  15       35.23       43.20     15.34 o 
   1   1  15        4.52      -15.58     12.81 o 
   2   1  15        4.78       20.90     23.55 o 
   3   1  15       13.20       10.33     15.62 o 
  -6   2  15        1.47      -15.71     15.11 o 
  -5   2  15       16.51        5.85     14.59 o 
  -4   2  15       25.15       -7.53     14.03 o 
  -3   2  15      192.32      183.15     15.68 o 
  -2   2  15       53.36       72.81     13.16 o 
  -1   2  15      228.96      244.88     14.77 o 
   0   2  15       80.73       54.45     18.84 o 
   1   2  15       73.38       76.20     17.16 o 
   2   2  15      131.55      101.58     18.93 o 
   3   2  15       16.54        3.96     16.64 o 
  -6   3  15       12.24       -9.13     15.14 o 
  -5   3  15       66.48       66.05     17.92 o 
  -4   3  15        6.12       -7.44     14.03 o 
  -3   3  15       34.79       42.33     17.75 o 
  -2   3  15       45.18       83.30     22.71 o 
  -1   3  15       48.97       31.65     11.85 o 
   0   3  15      118.25      140.26     18.69 o 
   1   3  15       64.31       48.57     16.64 o 
   2   3  15       16.75       11.23     15.88 o 
   3   3  15       73.94       57.96     18.96 o 
  -6   4  15        9.59       22.35     16.88 o 
  -5   4  15        4.46      -20.09     13.40 o 
  -4   4  15      260.67      315.94     24.06 o 
  -3   4  15       13.10       -0.28     13.20 o 
  -2   4  15      372.09      373.99     36.95 o 
  -1   4  15        2.40      -15.84     10.56 o 
   0   4  15      484.38      456.89     25.17 o 
   1   4  15       17.85       26.11     21.73 o 
   2   4  15      105.13       84.02     18.96 o 
   3   4  15        8.11       12.19     20.65 o 
  -6   5  15       23.96       27.01     28.98 o 
  -5   5  15       33.04       29.77     16.70 o 
  -4   5  15       14.05      -19.84     13.22 o 
  -3   5  15       24.41        8.90     14.23 o 
  -2   5  15        0.35       -1.50     13.20 o 
  -1   5  15        0.08      -12.44     13.06 o 
   0   5  15        4.77      -18.95     12.78 o 
   1   5  15        4.34      -16.91     14.83 o 
   2   5  15        7.16      -13.04     19.56 o 
   3   5  15       90.22       56.14     18.69 o 
  -6   6  15        1.91       -6.25     15.78 o 
  -5   6  15       50.20       65.34     18.77 o 
  -4   6  15        2.42      -21.35     14.23 o 
  -3   6  15      112.71      123.05     19.39 o 
  -2   6  15       57.23       28.46     15.11 o 
  -1   6  15       88.32       64.39     16.88 o 
   0   6  15       50.46       37.45     16.81 o 
   1   6  15       74.43       63.84     17.67 o 
   2   6  15        9.77        6.75     16.30 o 
  -5   7  15        7.71      -16.13     15.27 o 
  -4   7  15       28.54        2.27     15.32 o 
  -3   7  15        0.03      -19.84     13.22 o 
  -2   7  15       40.92       41.74     16.18 o 
  -1   7  15        0.03      -11.76     15.05 o 
   0   7  15        3.00       -2.90     20.29 o 
   1   7  15        0.18       17.80     16.37 o 
   2   7  15       11.19      -11.87     16.08 o 
  -5   8  15       10.21       15.87     22.82 o 
  -4   8  15       42.23       54.97     18.87 o 
  -3   8  15       53.61       40.18     16.70 o 
  -2   8  15       58.01       56.35     17.54 o 
  -1   8  15       73.55       68.51     18.87 o 
   0   8  15       21.59        5.07     22.46 o 
   1   8  15       28.25       45.64     26.81 o 
  -4   9  15       21.75       14.32     17.06 o 
  -3   9  15       21.34       30.59     16.60 o 
  -2   9  15        0.32      -10.13     21.37 o 
  -1   9  15        0.11       -7.83     16.30 o 
   0   9  15        8.83       17.39     23.91 o 
   1   9  15       11.95       15.94     25.36 o 
  -3  10  15        1.67       -5.60     16.70 o 
  -2  10  15       24.77      -13.83     16.08 o 
  -1  10  15       17.85       -4.15     18.18 o 
   0  10  15       72.82       81.87     28.98 o 
  -6   0  16        1.06       -6.52     23.91 o 
  -4   0  16       16.81       21.71     15.57 o 
  -2   0  16      383.12      425.51     30.79 o 
   0   0  16      116.33      160.84     28.98 o 
   2   0  16       86.41      109.40     27.53 o 
  -6   1  16        0.77      -24.20     16.13 o 
  -5   1  16        3.67       12.86     16.37 o 
  -4   1  16        5.99       -1.76     12.07 o 
  -3   1  16       24.61       22.82     10.74 o 
  -2   1  16       15.64        6.00      9.82 o 
  -1   1  16        2.45      -16.64     18.11 o 
   0   1  16        6.21        2.54     14.86 o 
   1   1  16       10.97       20.64     15.57 o 
   2   1  16       10.20       -8.10     15.05 o 
  -6   2  16        4.15        4.24     17.84 o 
  -5   2  16       38.32       40.40     14.01 o 
  -4   2  16       20.84       -4.25     12.00 o 
  -3   2  16      156.43      165.05     28.21 o 
  -2   2  16        0.88      -14.19      9.46 o 
  -1   2  16      137.00      115.07     18.96 o 
   0   2  16       62.33       74.28     18.18 o 
   1   2  16       70.43       41.96     16.88 o 
   2   2  16       12.04        7.27     30.07 o 
  -6   3  16       23.35       -5.27     18.42 o 
  -5   3  16       12.27       -3.41     14.96 o 
  -4   3  16       32.64        8.31     14.96 o 
  -3   3  16        0.18       -4.05     14.32 o 
  -2   3  16        2.84        2.55     11.54 o 
  -1   3  16        7.64       -6.94     13.57 o 
   0   3  16       36.38       36.56     16.13 o 
   1   3  16       40.25       21.20     15.94 o 
   2   3  16       40.57       42.73     17.67 o 
  -5   4  16       46.62       47.49     18.05 o 
  -4   4  16       36.79       15.21     15.47 o 
  -3   4  16       78.50      101.62     18.65 o 
  -2   4  16       18.37       34.47     16.13 o 
  -1   4  16       78.14       88.01     17.67 o 
   0   4  16        4.66        3.73     15.34 o 
   1   4  16      101.16       96.80     19.21 o 
   2   4  16        0.06       -3.29     16.81 o 
  -5   5  16        7.79      -17.18     15.65 o 
  -4   5  16       49.45       38.61     17.54 o 
  -3   5  16        2.90        9.01     22.46 o 
  -2   5  16       20.86       25.70     16.08 o 
  -1   5  16        1.65        5.07     20.29 o 
   0   5  16        2.05       -7.79     14.59 o 
   1   5  16       10.69       -3.46     16.30 o 
   2   5  16       40.80       14.88     17.84 o 
  -5   6  16        0.51        4.22     19.56 o 
  -4   6  16       65.36       51.34     21.01 o 
  -3   6  16        7.30       -5.70     14.83 o 
  -2   6  16       66.07       41.62     17.40 o 
  -1   6  16       15.34       -9.42     20.29 o 
   0   6  16       37.61       26.81     25.36 o 
   1   6  16        7.78       -8.44     15.86 o 
  -4   7  16        1.50       -2.13     29.70 o 
  -3   7  16        3.60      -18.56     14.62 o 
  -2   7  16        0.88        8.73     16.08 o 
  -1   7  16       28.06       -6.52     21.73 o 
   0   7  16        1.56        2.90     23.91 o 
   1   7  16       12.82       -4.35     24.63 o 
  -3   8  16       40.39       13.50     19.56 o 
  -2   8  16       58.68       67.71     19.68 o 
  -1   8  16       24.39        0.72     23.91 o 
   0   8  16       78.06       75.35     28.98 o 
  -5   0  17       76.21       78.97     30.43 o 
  -3   0  17       49.10       28.23     16.81 o 
  -1   0  17        3.08       10.87     22.46 o 
   1   0  17       25.21       -4.35     22.46 o 
  -5   1  17        3.29       -4.13     17.67 o 
  -4   1  17       23.07        4.95     13.10 o 
  -3   1  17       39.96       54.84     12.56 o 
  -2   1  17        9.62        1.80     11.20 o 
  -1   1  17        0.83      -19.20     14.86 o 
   0   1  17       17.61       28.50     16.64 o 
   1   1  17        3.91        0.66     16.37 o 
  -5   2  17       16.88       -2.89     14.01 o 
  -4   2  17       65.74       48.29     14.67 o 
  -3   2  17        9.34        4.44     13.09 o 
  -2   2  17       88.18       84.06     13.01 o 
  -1   2  17       60.84       54.31     17.62 o 
   0   2  17       32.64       17.46     16.37 o 
   1   2  17       11.88        2.17     16.39 o 
  -4   3  17        1.28       -8.72     13.16 o 
  -3   3  17        1.89        3.45     12.68 o 
  -2   3  17        9.68      -18.38     12.25 o 
  -1   3  17        3.53       -8.84     15.11 o 
   0   3  17       14.46        8.92     16.13 o 
   1   3  17       39.94       25.00     17.93 o 
  -4   4  17       55.98       38.17     17.40 o 
  -3   4  17        2.22      -17.20     15.57 o 
  -2   4  17       74.15       56.64     18.18 o 
  -1   4  17        2.48       -8.69     15.37 o 
   0   4  17       96.20       72.16     25.72 o 
  -4   5  17        0.55      -12.01     16.08 o 
  -3   5  17        0.08      -21.35     15.27 o 
  -2   5  17        7.09       22.94     17.16 o 
  -1   5  17       17.46       -6.52     21.01 o 
   0   5  17       28.70       16.94     16.64 o 
  -3   6  17       64.89       59.36     23.55 o 
  -2   6  17        4.30       -8.59     16.08 o 
  -1   6  17       88.41       49.27     27.53 o 
  -2   0  18      171.13      190.54     31.88 o 
  -3   1  18        4.75        5.36     14.47 o 
  -2   1  18       15.04       13.52     16.88 o 
  -1   1  18        8.43      -28.43     24.27 o 
  -2   2  18       10.71        5.86     16.37 o 
  -1   2  18       15.86        9.42     24.63 o 
                                                 
